# Supplementary material for: Exosomes mediate LTB4 release during neutrophil chemotaxis
Source: PLoS Biol. 2021 Jul 7;19(7):e3001271. doi: 10.1371/journal.pbio.3001271 (PMC8262914; doi:10.1371/journal.pbio.3001271)
Supplement: S1 Data — Raw values for main Figs 1A and 1B, 2F and 2H, 3A and 3B, 4A–4D, 5A–5C, and 6A–6C are presented. The data are shown for each figure panel in a separate worksheet. (XLSX) [file pbio.3001271.s020.xlsx]

## Sheet: Figure 1A
Fraction number	unstimulated	stimulated
1	1.05284	1.05284
2	1.06558	1.06558
3	1.07294	1.07294
4	1.08397	1.08397
5	1.09132	1.09132
6	1.09526	1.09926
7	1.10275	1.10275
8	1.10721	1.11321
9	1.11339	1.11939
10	1.12455	1.12455
11	1.14293	1.14333
12	1.1608	1.15875

## Sheet: Figure 1B
Fraction number	resting		activated
1	42.7429	35.2365	141.705	153.254
2	35.0917	33.5541	124.938	133.526
3	48.6605	55.2356	134.703	140.326
4	21.3514	22.2465	104.082	92.3254
5	36.4669	30.2751	89.0189	69.5842
6	33.3496	36.3254	42.9487	28.3645
7	20.9927	18.2451	8.2329	11.2546
8	21.4098	19.5342	22.483	25.2545
9	25.5144	20.2542	41.8526	40.3556
10	11.0881	24.3256	62.9474	58.3254
11	20.9047	29.6524	80.8657	85.3265
12	21.0074	28.5245	41.8868	52.3254

## Sheet: Figure 2F
	CD63			CD81
Isotype	1.33566	1.4411	1.40231	1.13548	1.49066	1.35649
DMSO	2.46154	3.73973	3.24579	1.50107	1.8438	1.75846
fMLP	20.3846	19.8794	18.2255	4.92473	5.13582	5.02313

## Sheet: Figure 2H
Non treated	Exosome	MK886 500nM
43.273	609.603	119.25
32.871	634.736	213.25
36.326	617.822	167.8
36.627	641.273	173.6

## Sheet: Figure 3A
	mCherry-5LO				mCherry					GFP				CD63-GFP
DMSO	160.53	199.878	170.476	181.965	55.0572	59.5946	56.3362	57.3381		28.7391	23.8109	24.2568	26.3285	89.9435	113.98	107.113	95.9136
MK886	26.0443	39.2265	31.7485	27.3149	12.2456	13.687	10.8813	15.8204		13.9316	8.7146	7.26974	14.9875	48.3256	30.5819	23.0607	57.5359

## Sheet: Figure 3B
	CD63-GFP				mCherry-5LO
Isotype	0.954545	1.2087	0.9855	1.11654	1.05	1.32381	0.9858	1.12478
DMSO	7.09091	8.04348	7.56842	8.12545	6.55	5.33333	6.3647	5.17584
MK886	7.13636	6.56522	8.26512	5.98564	5.2336	4.38095	4.9856	4.05687

## Sheet: Figure 4A
	nshRNA			Rab27a sh1			Rab27a sh4			SMPD2 sh2			SMPD2 sh4
CD63	5830	6350	6254	466.75	396.11	424.6	803	996	1029	436	522	862	1320	1096	1333
CD81	1738	1373.7	1785	110.64	83.2	137.15	219.528	249.6	158.4	262.911	190.647	232.5	338.168	361.754	378
CD11b	156.8	139.2	148.32	59.4	49.84	52.92	118.008	83.7	115.5	122.285	98	102	102.08	67.2	98

## Sheet: Figure 4B
PLB-985			Rab27a Sh1			Rab27a Sh3			SMPD2 Sh2			SMPD2 sh4			NS shRNA
81.2703	69.4981	74.1455	9.85797	11.1485	10.1494	8.95794	9.05515	9.30795	15.595	11.7847	13.2359	11.9206	8.44336	10.5404	53.9563	75.8932	65.4418

## Sheet: Figure 4C
PLB-985			Rab27a sh1			Rab27a sh3			SMPD2 sh2			SMPD2 sh4			NS shRNA
5.02041	4.69243	5.90836	6.10712	5.19136	4.98799	4.23708	4.64961	5.22411	5.39931	4.94958	5.71766	5.43182	4.24258	5.37403	4.53007	4.48854	5.83616

## Sheet: Figure 4D
nM (fMLP)	NS shRNA			Rab 27a sh1			Rab27a sh3			SMPD2 sh2			SMPD2 sh4
0	9.2555	8.6395	9.02578	6.6395	7.652	7.02651	6.37632	5.9607	6.01411	8.68408	1.47908	4.2552	7.4055	18.63	12.2542
1	79.2877	89.5076	85.6532	14.5968	23.8943	18.3695	27.2266	35.1133	32.8542	25.7715	20.5087	22.3654	28.5642	43.6975	31.8548
1000	590.278	512.782	555.985	284.178	258.26	265.854	365.586	385.793	370.225	290.401	324.561	300.125	339.949	430.882	389.365

[truncated: 6 more sheets: Figure 5A, Figure 5B, Figure 5C, Figure 6A, Figure 6B, Figure 6C]
