# Supplementary material for: Exosomes mediate LTB4 release during neutrophil chemotaxis
Source: PLoS Biol. 2021 Jul 7;19(7):e3001271. doi: 10.1371/journal.pbio.3001271 (PMC8262914; doi:10.1371/journal.pbio.3001271)
Supplement: S2 Data — Raw values for S2A, S2B, S2D, S3A, S3B, S3C, S4C, S5A, S6A and S6B, S7A and S7B Figs are presented. The data are shown for each figure panel in a separate worksheet. (XLSX) [file pbio.3001271.s021.xlsx]

## Sheet: S2A
0 nM fMLP				10 nM fMLP				100 nM fMLP				1000 nM fMLP
1.6	2	2.876	3.78	3.2	7.45	6.8	9.36	20	84	90	64	52	112	196	168

## Sheet: S2B
0 nM fMLP				10 nM fMLP				100 fMLP				1000 fMLP
1.8	1.8	2.2	1.6	117.6	113.4	112	108	251.6	264	266.8	265.6	684.4	734	585	804

## Sheet: S2D
DMSO			GM-CSF (10 ng/ml)			fMLP ( 1000 nM)			Ionomycin (1 M)
3.856	4.585	6.225	38.558	16.254	43.254	854.2	955.2	601.2	2654	1985	2522

## Sheet: S3A
	pERK 1/2pErk 1/2 Fold stimulation			pAkt (S473) Fold stimulation
DMSO	1	1	1	1	1	1
LTB4 (10nM)	2.65	2.74	2.8	5.7	6.11	6.23
mCherry Exosomes (50 g/ml)	2.08	1,87	1.65	4.89	4.45	4.21
mCherry-5LO Exosomes (50 g/ml)	3	2,82	2.65	5.23	6.32	7.86

## Sheet: S3B
	Speed			Chemotactic index (CI)
DMSO	10.26	10.56	11.28	0.821	0.811	0.795
LY223982	9.672	9.453	9.063	0.74	0.75	0.76
Buffer	3.72	3.52	3.33	0.19	0.2	0.21

## Sheet: S3C
		mCherry Exosome			mCherry-5LO Exosome			CD63-GFP Exosome
	Basal	9635	7852	8564	2576	3245	2945	2152	2752	2411
DMSO	Exosome	16812	18652	17674	18254	20365	19432	14435	13252	13763
DMSO	LTB4	14200	11201	10123	25465	22546	24012	14602	13565	14011
LY223982	Exosome	5986	7584	4635	2835	2945	2912	2252	1652	1914
LY223982	LTB4	3685	4274	1792	3464	3012	3246	2652	2101	2326
		mCherry Exosome		mCherry-5LO Exosome		CD63-GFP Exosome
		Mean	SD	Mean	SD	Mean	SD
	Basal	1	0.0843893	1	0.0936352	1	0.10077
DMSO	Exosome	2.03977	0.136241	6.62229	0.485735	5.66644	0.427505
DMSO	LTB4	1.36363	0.162327	8.21618	0.615704	5.76596	0.428919
LY223982	Exosome	0.698821	0.106641	0.991558	0.0665918	0.795352	0.0910201
LY223982	LTB4	0.374304	0.0890686	1.10906	0.0859474	0.967738	0.0951733

## Sheet: S4C
Tinme	NS shRNA			PLB-LTB4R1			Rab27a Sh1			SMPD2 Sh2
0	1.08829	0.911712	1	0.7703	1.23007	0.999634	0.845806	1.15419	1	1.06078	0.939218	1
2	4.62056	5.15817	4.88889	11.728	10.1461	10.937	1.25681	1.20421	1.23051	2.1314	2.23199	2.18169
5	8.50941	8.94819	8.72791	14.4208	16.986	15.7034	1.55871	1.48038	1.51955	2.33309	2.60766	2.47037
10	11.4324	11.9169	11.6766	27.8103	30.5242	29.1673	2.07635	2.04131	2.05883	6.05755	6.26799	6.16277

## Sheet: S5A
Rab27a Sh1	107.547	94.717	57.3585
Rab27a Sh3	118.994	39.3711	83.1447
SMPD2 Sh2	74.8428	82.7673	75.2201
SMPD2 Sh4	84.4025	81.761	104.403
NSshRNA	107.296	88.805	103.899

## Sheet: S6A
Buffer			GW4869			DMSO
3.55	2.46	2.32	7.9	4.6	3.2	19.25	16.23	21.52

## Sheet: S6B
NSshRNA	Nr	TID	PID	x [µm]	y [µm]	t [sec]		NSshRNA+ SMPD2 Sh1	Nr	TID	PID	x [µm]	y [µm]	t [sec]		NSshRNA+ SMPD2 sh1			Nr	TID	PID	x [µm]	y [µm]	t [sec]		SMPD2 Sh1		Nr	TID	PID	x [µm]	y [µm]	t [sec]
	1	1	1	193.2	385.2	0			1	1	1	58.5	235.3	0					1	1	43	60	339.6	480				1	1	21	55.9	32.5	1440
	2	1	2	219.6	380.4	60			2	1	2	58.5	235.3	60					2	1	42	76.8	346.8	540				2	1	20	78	14.3	1500
	3	1	3	236.4	385.2	120			3	1	3	61.1	235.3	120					3	1	41	91.2	343.2	600				3	1	19	109.2	3.9	1560
	4	1	4	255.6	390	180			4	1	4	63.7	226.2	180					4	1	40	102	337.2	660				4	1	18	128.7	5.2	1620
	5	1	5	261.6	362.4	240			5	1	5	57.2	219.7	240					5	1	39	110.4	346.8	720				5	1	17	154.7	7.8	1680
	6	1	6	270	368.4	300			6	1	6	63.7	221	300					6	1	38	128.4	342	780				6	1	16	174.2	10.4	1740
	7	1	7	284.4	382.8	360			7	1	7	68.9	222.3	360					7	1	37	136.8	336	840				7	1	15	201.5	5.2	1800
	8	1	8	304.8	394.8	420			8	1	8	62.4	208	420					8	1	36	153.6	343.2	900				8	1	14	219.7	10.4	1860
	9	1	9	322.8	403.2	480			9	1	9	65	227.5	480					9	1	35	172.8	342	960				9	1	13	247	20.8	1920
	10	1	10	342	406.8	540			10	1	10	78	224.9	540					10	1	34	184.8	336	1020				10	1	12	271.7	36.4	1980
	11	1	11	334.8	392.4	600			11	1	11	78	213.2	600					11	1	33	198	340.8	1080				11	1	11	288.6	26	2040
	12	1	12	345.6	393.6	660			12	1	12	80.6	213.2	660					12	1	32	217.2	339.6	1140				12	1	10	297.7	6.5	2100
	13	1	13	360	393.6	720			13	1	13	85.8	213.2	720					13	1	31	237.6	325.2	1200				13	1	9	331.5	7.8	2160
	14	1	14	364.8	393.6	780			14	1	14	85.8	205.4	780					14	1	30	248.4	331.2	1260				14	1	8	361.4	7.8	2220
	15	1	15	384	392.4	840			15	1	15	85.8	201.5	840					15	1	29	265.2	331.2	1320				15	1	7	384.8	15.6	2280
	16	1	16	404.4	391.2	900			16	1	16	74.1	201.5	900					16	1	28	279.6	328.8	1380				16	1	6	406.9	29.9	2340
	17	1	17	421.2	384	960			17	1	17	74.1	201.5	960					17	1	27	297.6	321.6	1440				17	1	5	414.7	48.1	2400
	18	1	18	430.8	396	1020			18	1	18	74.1	201.5	1020					18	1	26	310.8	330	1500				18	1	4	421.2	65	2460
	19	1	19	448.8	400.8	1080			19	1	19	66.3	200.2	1080					19	1	25	333.6	325.2	1560				19	1	3	425.1	93.6	2520
	20	1	20	458.4	408	1140			20	1	20	66.3	195	1140					20	1	24	357.6	308.4	1620				20	1	2	432.9	113.1	2580
	21	1	21	458.4	434.4	1200			21	1	21	66.3	195	1200					21	1	23	375.6	304.8	1680				21	1	1	436.8	135.2	2640
	22	1	22	466.8	436.8	1260			22	1	22	61.1	178.1	1260					22	1	22	391.2	304.8	1740				22	2	33	180.7	395.2	0
	23	1	23	482.4	450	1320			23	1	23	68.9	174.2	1320					23	1	21	412.8	318	1800				23	2	32	202.8	392.6	60
	24	1	24	505.2	448.8	1380			24	1	24	63.7	172.9	1380					24	1	20	429.6	322.8	1860				24	2	31	211.9	406.9	120
	25	1	25	528	454.8	1440			25	1	25	55.9	184.6	1440					25	1	19	444	326.4	1920				25	2	30	227.5	427.7	180
	26	1	26	540	462	1500			26	1	26	49.4	182	1500					26	1	18	459.6	318	1980				26	2	29	234	442	240
	27	1	27	543.6	463.2	1560			27	1	27	48.1	170.3	1560					27	1	17	482.4	307.2	2040				27	2	28	236.6	464.1	300
	28	1	28	558	493.2	1620			28	1	28	61.1	170.3	1620					28	1	16	488.4	307.2	2100				28	2	27	253.5	481	360
	29	1	29	552	519.6	1680			29	1	29	65	170.3	1680					29	1	15	506.4	291.6	2160				29	2	26	267.8	470.6	420
	30	1	30	564	541.2	1740			30	1	30	72.8	170.3	1740					30	1	14	518.4	298.8	2220				30	2	25	276.9	470.6	480
	31	1	31	583.2	540	1800			31	1	31	75.4	158.6	1800					31	1	13	538.8	294	2280				31	2	24	296.4	475.8	540
	32	1	32	591.6	553.2	1860			32	1	32	81.9	161.2	1860					32	1	12	537.6	290.4	2340				32	2	23	318.5	491.4	600
	33	1	33	603.6	559.2	1920			33	1	33	81.9	170.3	1920					33	1	11	537.6	268.8	2400				33	2	22	343.2	477.1	660
	34	1	34	616.8	560.4	1980			34	1	34	78	154.7	1980					34	1	10	556.8	267.6	2460				34	2	21	361.4	477.1	720
	35	1	35	638.4	560.4	2040			35	1	35	83.2	172.9	2040					35	1	9	574.8	285.6	2520				35	2	20	373.1	488.8	780
	36	1	36	661.2	572.4	2100			36	1	36	78	153.4	2100					36	1	8	601.2	282	2580				36	2	19	388.7	492.7	840
	37	1	37	661.2	572.4	2160			37	1	37	78	137.8	2160					37	1	7	620.4	279.6	2640				37	2	18	405.6	505.7	900
	38	2	53	33.6	330	480			38	1	38	78	137.8	2220					38	1	6	614.4	290.4	2700				38	2	17	384.8	490.1	960
	39	2	52	33.6	330	540			39	1	39	101.4	133.9	2280					39	1	5	626.4	284.4	2760				39	2	16	393.9	492.7	1020
	40	2	51	33.6	330	600			40	1	40	102.7	148.2	2340					40	1	4	652.8	276	2820				40	2	15	408.2	481	1080
	41	2	50	43.2	336	660			41	1	41	101.4	159.9	2400					41	1	3	646.8	282	2880				41	2	14	417.3	453.7	1140
	42	2	49	67.2	320.4	720			42	1	42	94.9	178.1	2460					42	1	2	633.6	292.8	2940				42	2	13	410.8	474.5	1200
	43	2	48	79.2	314.4	780			43	1	43	93.6	178.1	2520					43	1	1	651.6	283.2	3000				43	2	12	406.9	486.2	1260
	44	2	47	93.6	308.4	840			44	1	44	75.4	159.9	2580					44	2	1	255.6	454.8	0				44	2	11	379.6	490.1	1320
	45	2	46	96	321.6	900			45	1	45	75.4	143	2640					45	2	2	267.6	453.6	60				45	2	10	366.6	482.3	1380
	46	2	45	115.2	331.2	960			46	1	46	81.9	133.9	2700					46	2	3	282	456	120				46	2	9	380.9	448.5	1440
	47	2	44	121.2	313.2	1020			47	1	47	81.9	128.7	2760					47	2	4	298.8	464.4	180				47	2	8	373.1	464.1	1500
	48	2	43	136.8	313.2	1080			48	1	48	76.7	109.2	2820					48	2	5	319.2	466.8	240				48	2	7	377	477.1	1560
	49	2	42	130.8	304.8	1140			49	1	49	87.1	106.6	2880					49	2	6	336	477.6	300				49	2	6	401.7	488.8	1620
	50	2	41	157.2	304.8	1200			50	1	50	102.7	106.6	2940					50	2	7	358.8	481.2	360				50	2	5	416	484.9	1680
	51	2	40	174	301.2	1260			51	1	51	114.4	106.6	3000					51	2	8	372	475.2	420				51	2	4	423.8	504.4	1740
	52	2	39	189.6	301.2	1320			52	1	52	133.9	106.6	3060					52	2	9	382.8	459.6	480				52	2	3	445.9	510.9	1800
	53	2	38	212.4	301.2	1380			53	1	53	149.5	88.4	3120					53	2	10	387.6	438	540				53	2	2	432.9	488.8	1860
	54	2	37	224.4	302.4	1440			54	1	54	153.4	61.1	3180					54	2	11	402	422.4	600				54	2	1	431.6	482.3	1920
	55	2	36	234	306	1500			55	1	55	170.3	44.2	3240					55	2	12	423.6	412.8	660				55	3	37	152.1	227.5	0
	56	2	35	243.6	306	1560			56	1	56	191.1	46.8	3300					56	2	13	433.2	412.8	720				56	3	36	161.2	243.1	60
	57	2	34	248.4	292.8	1620			57	1	57	206.7	48.1	3360					57	2	14	446.4	426	780				57	3	35	166.4	315.9	120
	58	2	33	249.6	277.2	1680			58	1	58	214.5	83.2	3420					58	2	15	472.8	420	840				58	3	34	179.4	279.5	180
	59	2	32	265.2	255.6	1740			59	1	59	231.4	87.1	3480					59	2	16	487.2	406.8	900				59	3	33	182	295.1	240
	60	2	31	266.4	255.6	1800			60	1	60	249.6	87.1	3540					60	2	17	494.4	393.6	960				60	3	32	167.7	332.8	300
	61	2	30	267.6	255.6	1860			61	1	61	254.8	68.9	3600					61	2	18	510	386.4	1020				61	3	31	191.1	322.4	360
	62	2	29	282	259.2	1920			62	1	62	263.9	78	3660					62	2	19	542.4	372	1080				62	3	30	200.2	336.7	420
	63	2	28	289.2	249.6	1980			63	1	63	293.8	53.3	3720					63	2	20	553.2	354	1140				63	3	29	213.2	326.3	480
	64	2	27	312	259.2	2040			64	2	1	117	508.3	0					64	2	21	570	332.4	1200				64	3	28	192.4	330.2	540
	65	2	26	324	274.8	2100			65	2	2	127.4	512.2	60					65	2	22	586.8	325.2	1260				65	3	27	178.1	341.9	600
	66	2	25	324	274.8	2160			66	2	3	139.1	517.4	120					66	2	23	603.6	316.8	1320				66	3	26	178.1	322.4	660
	67	2	24	337.2	284.4	2220			67	2	4	153.4	517.4	180					67	2	24	618	315.6	1380				67	3	25	196.3	297.7	720
	68	2	23	354	266.4	2280			68	2	5	165.1	510.9	240					68	2	25	644.4	332.4	1440				68	3	24	209.3	293.8	780
	69	2	22	362.4	286.8	2340			69	2	6	167.7	509.6	300					69	2	26	642	348	1500				69	3	23	224.9	269.1	840
	70	2	21	370.8	292.8	2400			70	2	7	149.5	500.5	360					70	2	27	650.4	370.8	1560				70	3	22	231.4	250.9	900
	71	2	20	382.8	304.8	2460			71	2	8	149.5	500.5	420					71	2	28	648	399.6	1620				71	3	21	247	262.6	960
	72	2	19	385.2	328.8	2520			72	2	9	144.3	490.1	480					72	3	43	147.6	260.4	60				72	3	20	269.1	286	1020
	73	2	18	393.6	351.6	2580			73	2	10	131.3	499.2	540					73	3	42	136.8	244.8	120				73	3	19	291.2	283.4	1080
	74	2	17	394.8	351.6	2640			74	2	11	131.3	499.2	600					74	3	41	151.2	237.6	180				74	3	18	300.3	270.4	1140
	75	2	16	404.4	351.6	2700			75	2	12	135.2	522.6	660					75	3	40	162	248.4	240				75	3	17	317.2	273	1200
	76	2	15	414	361.2	2760			76	2	13	126.1	539.5	720					76	3	39	171.6	249.6	300				76	3	16	339.3	293.8	1260
	77	2	14	441.6	366	2820			77	2	14	126.1	539.5	780					77	3	38	169.2	274.8	360				77	3	15	362.7	293.8	1320
	78	2	13	460.8	363.6	2880			78	2	15	135.2	555.1	840					78	3	37	178.8	282	420				78	3	14	375.7	292.5	1380
	79	2	12	476.4	363.6	2940			79	2	16	157.3	557.7	900					79	3	36	194.4	284.4	480				79	3	13	371.8	304.2	1440
	80	2	11	474	355.2	3000			80	2	17	162.5	560.3	960					80	3	35	202.8	298.8	540				80	3	12	383.5	292.5	1500
	81	2	10	464.4	340.8	3060			81	2	18	167.7	570.7	1020					81	3	34	219.6	315.6	600				81	3	11	393.9	280.8	1560
	82	2	9	459.6	325.2	3120			82	2	19	157.3	581.1	1080					82	3	33	236.4	307.2	660				82	3	10	395.2	263.9	1620
	83	2	8	476.4	351.6	3180			83	2	20	145.6	579.8	1140					83	3	32	244.8	295.2	720				83	3	9	404.3	252.2	1680
	84	2	7	504	361.2	3240			84	2	21	114.4	575.9	1200					84	3	31	262.8	296.4	780				84	3	8	401.7	231.4	1740
	85	2	6	526.8	326.4	3300			85	2	22	119.6	595.4	1260					85	3	30	271.2	310.8	840				85	3	7	393.9	215.8	1800
	86	2	5	555.6	312	3360			86	2	23	139.1	604.5	1320					86	3	29	286.8	307.2	900				86	3	6	382.2	202.8	1860
	87	2	4	586.8	289.2	3420			87	2	24	157.3	608.4	1380					87	3	28	300	303.6	960				87	3	5	375.7	214.5	1920
	88	2	3	608.4	276	3480			88	2	25	175.5	609.7	1440					88	3	27	321.6	286.8	1020				88	3	4	364	228.8	1980
	89	2	2	637.2	271.2	3540			89	2	26	182	594.1	1500					89	3	26	332.4	286.8	1080				89	3	3	367.9	205.4	2040
	90	2	1	664.8	267.6	3600			90	2	27	169	587.6	1560					90	3	25	340.8	291.6	1140				90	3	2	369.2	226.2	2100
	91	3	51	25.2	300	780			91	2	28	193.7	574.6	1620					91	3	24	357.6	267.6	1200				91	3	1	378.3	239.2	2160
	92	3	50	25.2	300	840			92	2	29	204.1	569.4	1680					92	3	23	372	266.4	1260				92	4	1	59.8	334.1	0
	93	3	49	25.2	300	900			93	2	30	206.7	559	1740					93	3	22	394.8	278.4	1320				93	4	2	74.1	332.8	60
	94	3	48	49.2	302.4	960			94	2	31	206.7	559	1800					94	3	21	404.4	288	1380				94	4	3	83.2	328.9	120
	95	3	47	73.2	296.4	1020			95	2	32	222.3	557.7	1860					95	3	20	423.6	289.2	1440				95	4	4	96.2	323.7	180
	96	3	46	86.4	298.8	1080			96	2	33	222.3	575.9	1920					96	3	19	438	283.2	1500				96	4	5	96.2	325	240
	97	3	45	106.8	306	1140			97	2	34	214.5	613.6	1980					97	3	18	458.4	273.6	1560				97	4	6	104	331.5	300
	98	3	44	114	313.2	1200			98	2	35	234	630.5	2040					98	3	17	477.6	295.2	1620				98	4	7	118.3	334.1	360
	99	3	43	114	313.2	1260			99	2	36	231.4	655.2	2100					99	3	16	484.8	290.4	1680				99	4	8	120.9	330.2	420
	100	3	42	130.8	316.8	1320			100	2	37	252.2	647.4	2160					100	3	15	486	277.2	1740				100	4	9	120.9	312	480
	101	3	41	134.4	320.4	1380			101	2	38	271.7	629.2	2220					101	3	14	489.6	262.8	1800				101	4	10	118.3	305.5	540
	102	3	40	150	324	1440			102	2	39	271.7	611	2280					102	3	13	492	237.6	1860				102	4	11	114.4	301.6	600
	103	3	39	157.2	326.4	1500			103	2	40	284.7	594.1	2340					103	3	12	510	222	1920				103	4	12	105.3	302.9	660
	104	3	38	163.2	332.4	1560			104	2	41	299	588.9	2400					104	3	11	523.2	199.2	1980				104	4	13	100.1	295.1	720
	105	3	37	170.4	334.8	1620			105	2	42	292.5	612.3	2460					105	3	10	532.8	202.8	2040				105	4	14	96.2	286	780
	106	3	36	186	334.8	1680			106	2	43	304.2	612.3	2520					106	3	9	552	216	2100				106	4	15	105.3	273	840
	107	3	35	190.8	334.8	1740			107	3	55	81.9	313.3	420					107	3	8	580.8	222	2160				107	4	16	113.1	256.1	900
	108	3	34	202.8	334.8	1800			108	3	54	84.5	304.2	480					108	3	7	595.2	243.6	2220				108	4	17	120.9	245.7	960
	109	3	33	214.8	334.8	1860			109	3	53	84.5	304.2	540					109	3	6	612	243.6	2280				109	4	18	126.1	262.6	1020
	110	3	32	225.6	304.8	1920			110	3	52	98.8	308.1	600					110	3	5	631.2	232.8	2340				110	4	19	118.3	274.3	1080
	111	3	31	246	300	1980			111	3	51	102.7	321.1	660					111	3	4	624	220.8	2400				111	4	20	106.6	286	1140
	112	3	30	274.8	315.6	2040			112	3	50	110.5	292.5	720					112	3	3	643.2	214.8	2460				112	4	21	102.7	304.2	1200
	113	3	29	274.8	315.6	2100			113	3	49	115.7	302.9	780					113	3	2	669.6	214.8	2520				113	4	22	107.9	310.7	1260
	114	3	28	296.4	325.2	2160			114	3	48	115.7	305.5	840					114	3	1	685.2	204	2580				114	4	23	119.6	319.8	1320
	115	3	27	283.2	307.2	2220			115	3	47	123.5	305.5	900					115	4	1	160.8	229.2	0				115	4	24	135.2	339.3	1380
	116	3	26	271.2	309.6	2280			116	3	46	133.9	288.6	960					116	4	2	178.8	235.2	60				116	4	25	152.1	347.1	1440
	117	3	25	273.6	328.8	2340			117	3	45	133.9	284.7	1020					117	4	3	196.8	226.8	120				117	4	26	166.4	351	1500
	118	3	24	289.2	331.2	2400			118	3	44	145.6	283.4	1080					118	4	4	211.2	211.2	180				118	4	27	178.1	352.3	1560
	119	3	23	289.2	319.2	2460			119	3	43	161.2	283.4	1140					119	4	5	225.6	206.4	240				119	4	28	188.5	343.2	1620
	120	3	22	282	307.2	2520			120	3	42	163.8	258.7	1200					120	4	6	244.8	208.8	300				120	4	29	209.3	347.1	1680
	121	3	21	282	303.6	2580			121	3	41	163.8	243.1	1260					121	4	7	255.6	211.2	360				121	4	30	221	348.4	1740
	122	3	20	284.4	301.2	2640			122	3	40	163.8	248.3	1320					122	4	8	277.2	222	420				122	4	31	221	327.6	1800
	123	3	19	285.6	264	2700			123	3	39	158.6	254.8	1380					123	4	9	303.6	236.4	480				123	4	32	210.6	321.1	1860
	124	3	18	283.2	241.2	2760			124	3	38	163.8	262.6	1440					124	4	10	324	241.2	540				124	4	33	202.8	318.5	1920
	125	3	17	302.4	241.2	2820			125	3	37	163.8	266.5	1500					125	4	11	356.4	236.4	600				125	4	34	218.4	315.9	1980
	126	3	16	289.2	235.2	2880			126	3	36	178.1	271.7	1560					126	4	12	368.4	229.2	660				126	4	35	227.5	313.3	2040
	127	3	15	298.8	235.2	2940			127	3	35	178.1	266.5	1620					127	4	13	391.2	237.6	720				127	4	36	223.6	302.9	2100
	128	3	14	322.8	248.4	3000			128	3	34	179.4	262.6	1680					128	4	14	410.4	243.6	780				128	4	37	211.9	300.3	2160
	129	3	13	356.4	248.4	3060			129	3	33	179.4	254.8	1740					129	4	15	422.4	237.6	840				129	4	38	209.3	291.2	2220
	130	3	12	363.6	249.6	3120			130	3	32	162.5	252.2	1800					130	4	16	438	229.2	900				130	4	39	201.5	282.1	2280
	131	3	11	385.2	249.6	3180			131	3	31	145.6	245.7	1860					131	4	17	444	216	960				131	4	40	179.4	271.7	2340
	132	3	10	410.4	267.6	3240			132	3	30	157.3	261.3	1920					132	4	18	435.6	205.2	1020				132	4	41	187.2	257.4	2400
	133	3	9	441.6	283.2	3300			133	3	29	157.3	270.4	1980					133	4	19	433.2	189.6	1080				133	4	42	202.8	250.9	2460
	134	3	8	478.8	283.2	3360			134	3	28	157.3	270.4	2040					134	4	20	457.2	182.4	1140				134	4	43	208	265.2	2520
	135	3	7	501.6	284.4	3420			135	3	27	149.5	267.8	2100					135	4	21	474	184.8	1200				135	4	44	209.3	278.2	2580
	136	3	6	537.6	285.6	3480			136	3	26	149.5	267.8	2160					136	4	22	499.2	178.8	1260				136	4	45	230.1	292.5	2640
	137	3	5	574.8	264	3540			137	3	25	162.5	239.2	2220					137	4	23	511.2	177.6	1320				137	4	46	245.7	297.7	2700
	138	3	4	613.2	243.6	3600			138	3	24	175.5	240.5	2280					138	4	24	528	189.6	1380				138	4	47	267.8	312	2760
	139	3	3	646.8	236.4	3660			139	3	23	175.5	236.6	2340					139	4	25	534	206.4	1440				139	4	48	287.3	327.6	2820
	140	3	2	674.4	186	3720			140	3	22	202.8	217.1	2400					140	4	26	538.8	231.6	1500				140	5	32	37.7	657.8	1020
	141	4	43	52.8	134.4	1200			141	3	21	208	196.3	2460					141	4	27	556.8	241.2	1560				141	5	31	31.2	652.6	1080
	142	4	42	36	144	1260			142	3	20	200.2	182	2520					142	4	28	580.8	226.8	1620				142	5	30	31.2	663	1140
	143	4	41	34.8	151.2	1320			143	3	19	200.2	178.1	2580					143	4	29	583.2	208.8	1680				143	5	29	16.9	664.3	1200
	144	4	40	48	148.8	1380			144	3	18	214.5	180.7	2640					144	4	30	601.2	213.6	1740				144	5	28	9.1	657.8	1260
	145	4	39	61.2	127.2	1440			145	3	17	217.1	182	2700					145	4	31	614.4	244.8	1800				145	5	27	15.6	647.4	1320
	146	4	38	85.2	127.2	1500			146	3	16	223.6	191.1	2760					146	4	32	644.4	253.2	1860				146	5	26	11.7	639.6	1380
	147	4	37	94.8	136.8	1560			147	3	15	224.9	221	2820					147	4	33	648	255.6	1920				147	5	25	6.5	639.6	1440
	148	4	36	100.8	138	1620			148	3	14	226.2	243.1	2880					148	4	34	654	238.8	1980				148	5	24	11.7	664.3	1500
	149	4	35	116.4	128.4	1680			149	3	13	231.4	258.7	2940					149	5	55	69.6	555.6	0				149	5	23	20.8	660.4	1560
	150	4	34	132	108	1740			150	3	12	244.4	218.4	3000					150	5	54	84	544.8	60				150	5	22	36.4	648.7	1620
	151	4	33	147.6	108	1800			151	3	11	239.2	200.2	3060					151	5	53	98.4	536.4	120				151	5	21	46.8	653.9	1680
	152	4	32	171.6	102	1860			152	3	10	265.2	234	3120					152	5	52	100.8	531.6	180				152	5	20	50.7	659.1	1740
	153	4	31	178.8	84	1920			153	3	9	314.6	228.8	3180					153	5	51	115.2	535.2	240				153	5	19	66.3	665.6	1800
	154	4	30	189.6	84	1980			154	3	8	336.7	235.3	3240					154	5	50	126	535.2	300				154	5	18	96.2	659.1	1860
	155	4	29	204	99.6	2040			155	3	7	353.6	222.3	3300					155	5	49	140.4	543.6	360				155	5	17	104	650	1920
	156	4	28	220.8	98.4	2100			156	3	6	383.5	239.2	3360					156	5	48	154.8	549.6	420				156	5	16	130	664.3	1980
	157	4	27	238.8	87.6	2160			157	3	5	401.7	193.7	3420					157	5	47	166.8	554.4	480				157	5	15	145.6	669.5	2040
	158	4	26	254.4	91.2	2220			158	3	4	418.6	224.9	3480					158	5	46	177.6	560.4	540				158	5	14	157.3	664.3	2100
	159	4	25	255.6	102	2280			159	3	3	419.9	269.1	3540					159	5	45	190.8	564	600				159	5	13	167.7	655.2	2160
	160	4	24	240	106.8	2340			160	3	2	444.6	235.3	3600					160	5	44	205.2	559.2	660				160	5	12	191.1	660.4	2220
	161	4	23	231.6	129.6	2400			161	3	1	457.6	257.4	3660					161	5	43	216	549.6	720				161	5	11	214.5	664.3	2280
	162	4	22	247.2	133.2	2460			162	4	1	97.5	313.3	0					162	5	42	217.2	541.2	780				162	5	10	232.7	663	2340
	163	4	21	258	130.8	2520			163	4	2	100.1	302.9	60					163	5	41	226.8	529.2	840				163	5	9	243.1	652.6	2400
	164	4	20	280.8	136.8	2580			164	4	3	100.1	282.1	120					164	5	40	238.8	536.4	900				164	5	8	260	652.6	2460
	165	4	19	286.8	152.4	2640			165	4	4	113.1	275.6	180					165	5	39	241.2	548.4	960				165	5	7	276.9	659.1	2520
	166	4	18	270	156	2700			166	4	5	124.8	280.8	240					166	5	38	255.6	549.6	1020				166	5	6	299	650	2580
	167	4	17	267.6	134.4	2760			167	4	6	136.5	287.3	300					167	5	37	259.2	546	1080				167	5	5	312	637	2640
	168	4	16	279.6	134.4	2820			168	4	7	150.8	288.6	360					168	5	36	274.8	540	1140				168	5	4	312	608.4	2700
	169	4	15	306	136.8	2880			169	4	8	172.9	289.9	420					169	5	35	282	523.2	1200				169	5	3	289.9	605.8	2760
	170	4	14	327.6	136.8	2940			170	4	9	182	295.1	480					170	5	34	288	532.8	1260				170	5	2	292.5	634.4	2820
	171	4	13	344.4	152.4	3000			171	4	10	171.6	313.3	540					171	5	33	294	540	1320				171	5	1	295.1	640.9	2880
	172	4	12	350.4	158.4	3060			172	4	11	171.6	331.5	600					172	5	32	306	537.6	1380				172	6	4	87.1	412.1	0
	173	4	11	368.4	175.2	3120			173	4	12	174.2	339.3	660					173	5	31	326.4	532.8	1440				173	6	5	91	404.3	60
	174	4	10	388.8	198	3180			174	4	13	191.1	339.3	720					174	5	30	342	518.4	1500				174	6	6	96.2	419.9	120
	175	4	9	421.2	217.2	3240			175	4	14	206.7	322.4	780					175	5	29	351.6	520.8	1560				175	6	7	100.1	427.7	180
	176	4	8	429.6	238.8	3300			176	4	15	218.4	310.7	840					176	5	28	369.6	529.2	1620				176	6	8	98.8	445.9	240
	177	4	7	446.4	242.4	3360			177	4	16	227.5	323.7	900					177	5	27	385.2	542.4	1680				177	6	9	91	434.2	300
	178	4	6	470.4	231.6	3420			178	4	17	226.2	340.6	960					178	5	26	394.8	548.4	1740				178	6	10	104	414.7	360
	179	4	5	493.2	241.2	3480			179	4	18	217.1	341.9	1020					179	5	25	405.6	553.2	1800				179	6	11	100.1	410.8	420
	180	4	4	513.6	229.2	3540			180	4	19	204.1	321.1	1080					180	5	24	399.6	561.6	1860				180	6	12	111.8	416	480
	181	4	3	532.8	223.2	3600			181	4	20	219.7	322.4	1140					181	5	23	411.6	562.8	1920				181	6	13	122.2	418.6	540
	182	4	2	547.2	194.4	3660			182	4	21	221	308.1	1200					182	5	22	424.8	543.6	1980				182	6	14	119.6	406.9	600
	183	4	1	566.4	193.2	3720			183	4	22	230.1	326.3	1260					183	5	21	432	534	2040				183	6	15	109.2	399.1	660
	184	5	63	28.8	360	0			184	4	23	237.9	347.1	1320					184	5	20	444	523.2	2100				184	6	16	94.9	418.6	720
	185	5	62	30	350.4	60			185	4	24	240.5	364	1380					185	5	19	450	531.6	2160				185	6	17	91	436.8	780
	186	5	61	39.6	345.6	120			186	4	25	239.2	378.3	1440					186	5	18	453.6	537.6	2220				186	6	18	120.9	427.7	840
	187	5	60	50.4	344.4	180			187	4	26	235.3	397.8	1500					187	5	17	462	553.2	2280				187	6	19	115.7	418.6	900
	188	5	59	69.6	344.4	240			188	4	27	231.4	423.8	1560					188	5	16	470.4	535.2	2340				188	6	20	128.7	416	960
	189	5	58	86.4	352.8	300			189	4	28	236.6	425.1	1620					189	5	15	486	531.6	2400				189	6	21	122.2	406.9	1020
	190	5	57	110.4	357.6	360			190	4	29	243.1	431.6	1680					190	5	14	493.2	524.4	2460				190	6	22	115.7	400.4	1080
	191	5	56	115.2	372	420			191	4	30	231.4	440.7	1740					191	5	13	507.6	510	2520				191	6	23	113.1	388.7	1140
	192	5	55	128.4	388.8	480			192	4	31	231.4	447.2	1800					192	5	12	514.8	518.4	2580				192	6	24	123.5	369.2	1200
	193	5	54	151.2	368.4	540			193	4	32	243.1	457.6	1860					193	5	11	532.8	524.4	2640				193	6	25	135.2	373.1	1260
	194	5	53	165.6	357.6	600			194	4	33	253.5	461.5	1920					194	5	10	546	512.4	2700				194	6	26	137.8	360.1	1320
	195	5	52	177.6	356.4	660			195	4	34	269.1	469.3	1980					195	5	9	555.6	496.8	2760				195	6	27	141.7	351	1380
	196	5	51	188.4	356.4	720			196	4	35	275.6	478.4	2040					196	5	8	559.2	472.8	2820				196	6	28	156	352.3	1440
	197	5	50	214.8	348	780			197	4	36	282.1	492.7	2100					197	5	7	577.2	476.4	2880				197	6	29	167.7	362.7	1500
	198	5	49	218.4	336	840			198	4	37	296.4	501.8	2160					198	5	6	586.8	501.6	2940				198	6	30	185.9	356.2	1560
	199	5	48	230.4	319.2	900			199	4	38	310.7	504.4	2220					199	5	5	577.2	512.4	3000				199	6	31	202.8	348.4	1620
	200	5	47	243.6	313.2	960			200	4	39	318.5	494	2280					200	5	4	582	505.2	3060				200	6	32	217.1	351	1680
	201	5	46	260.4	330	1020			201	4	40	328.9	484.9	2340					201	5	3	586.8	517.2	3120				201	6	33	227.5	354.9	1740
	202	5	45	270	351.6	1080			202	4	41	351	482.3	2400					202	5	2	596.4	511.2	3240				202	6	34	218.4	336.7	1800
	203	5	44	295.2	352.8	1140			203	4	42	361.4	482.3	2460					203	5	1	606	537.6	3300				203	6	35	209.3	325	1860
	204	5	43	307.2	349.2	1200			204	4	43	366.6	492.7	2520					204	6	1	108	278.4	0				204	6	36	209.3	309.4	1920
	205	5	42	332.4	337.2	1260			205	4	44	365.3	503.1	2580					205	6	2	111.6	290.4	60				205	6	37	231.4	317.2	1980
	206	5	41	339.6	336	1320			206	4	45	365.3	513.5	2640					206	6	3	124.8	300	120				206	6	38	245.7	325	2040
	207	5	40	350.4	339.6	1380			207	4	46	365.3	497.9	2700					207	6	4	135.6	301.2	180				207	6	39	226.2	300.3	2100
	208	5	39	372	348	1440			208	4	47	384.8	491.4	2760					208	6	5	150	308.4	240				208	6	40	218.4	286	2160
	209	5	38	376.8	355.2	1500			209	4	48	401.7	484.9	2820					209	6	6	159.6	324	300				209	6	41	226.2	280.8	2220
	210	5	37	384	358.8	1560			210	4	49	397.8	475.8	2880					210	6	7	175.2	334.8	360				210	6	42	231.4	276.9	2280
	211	5	36	378	331.2	1620			211	4	50	412.1	464.1	2940					211	6	8	194.4	332.4	420				211	6	43	244.4	282.1	2340
	212	5	35	406.8	332.4	1680			212	4	51	412.1	490.1	3000					212	6	9	213.6	343.2	480				212	6	44	252.2	288.6	2400
	213	5	34	414	332.4	1740			213	4	52	405.6	496.6	3060					213	6	10	225.6	349.2	540				213	6	45	254.8	304.2	2460
	214	5	33	414	333.6	1800			214	4	53	393.9	507	3120					214	6	11	246	358.8	600				214	6	46	253.5	315.9	2520
	215	5	32	402	330	1860			215	4	54	382.2	531.7	3180					215	6	12	253.2	370.8	660				215	6	47	248.3	326.3	2580
	216	5	31	403.2	319.2	1920			216	4	55	387.4	551.2	3240					216	6	13	270	372	720				216	6	48	237.9	336.7	2640
	217	5	30	421.2	321.6	1980			217	4	56	395.2	551.2	3300					217	6	14	288	366	780				217	6	49	243.1	353.6	2700
	218	5	29	432	324	2040			218	4	57	413.4	559	3360					218	6	15	308.4	361.2	840				218	6	50	262.6	360.1	2760
	219	5	28	445.2	349.2	2100			219	4	58	413.4	559	3420					219	6	16	310.8	345.6	900				219	6	51	278.2	358.8	2820
	220	5	27	452.4	331.2	2160			220	5	57	2.6	119.6	360					220	6	17	326.4	334.8	960				220	6	52	283.4	343.2	2880
	221	5	26	442.8	314.4	2220			221	5	56	16.9	124.8	420					221	6	18	350.4	318	1020				221	6	53	295.1	339.3	2940
	222	5	25	422.4	324	2280			222	5	55	26	150.8	480					222	6	19	355.2	326.4	1080				222	6	54	304.2	344.5	3000
	223	5	24	428.4	330	2340			223	5	54	39	141.7	540					223	6	20	364.8	339.6	1140				223	6	55	308.1	348.4	3060
	224	5	23	440.4	333.6	2400			224	5	53	66.3	122.2	600					224	6	21	378	333.6	1200				224	6	56	308.1	361.4	3120
	225	5	22	445.2	333.6	2460			225	5	52	81.9	135.2	660					225	6	22	379.2	322.8	1260				225	6	57	323.7	366.6	3180
	226	5	21	452.4	344.4	2520			226	5	51	96.2	135.2	720					226	6	23	376.8	319.2	1320				226	6	58	345.8	367.9	3240
	227	5	20	469.2	364.8	2580			227	5	50	109.2	136.5	780					227	6	24	386.4	312	1380				227	6	59	343.2	377	3300
	228	5	19	488.4	380.4	2640			228	5	49	104	145.6	840					228	6	25	400.8	312	1440				228	6	60	341.9	387.4	3360
	229	5	18	510	394.8	2700			229	5	48	127.4	152.1	900					229	6	26	411.6	318	1500				229	6	61	354.9	395.2	3420
	230	5	17	531.6	412.8	2760			230	5	47	136.5	154.7	960					230	6	27	418.8	331.2	1560				230	6	62	361.4	396.5	3480
	231	5	16	538.8	423.6	2820			231	5	46	156	169	1020					231	6	28	433.2	318	1620				231	6	63	373.1	399.1	3540
	232	5	15	549.6	420	2880			232	5	45	172.9	182	1080					232	6	29	439.2	307.2	1680				232	7	1	201.5	559	0
	233	5	14	558	406.8	2940			233	5	44	189.8	185.9	1140					233	6	30	445.2	298.8	1740				233	7	2	215.8	568.1	60
	234	5	13	578.4	387.6	3000			234	5	43	210.6	208	1200					234	6	31	460.8	300	1800				234	7	3	235.3	578.5	120
	235	5	12	586.8	378	3060			235	5	42	219.7	196.3	1260					235	6	32	468	313.2	1860				235	7	4	241.8	565.5	180
	236	5	11	607.2	376.8	3120			236	5	41	244.4	202.8	1320					236	6	33	478.8	326.4	1920				236	7	5	234	551.2	240
	237	5	10	613.2	382.8	3180			237	5	40	265.2	204.1	1380					237	6	34	492	327.6	1980				237	7	6	245.7	538.2	300
	238	5	9	621.6	399.6	3240			238	5	39	269.1	196.3	1440					238	6	35	492	334.8	2040				238	7	7	258.7	531.7	360
	239	5	8	621.6	390	3300			239	5	38	292.5	202.8	1500					239	6	36	511.2	331.2	2100				239	7	8	249.6	549.9	420
	240	5	7	636	354	3360			240	5	37	301.6	214.5	1560					240	6	37	519.6	325.2	2160				240	7	9	252.2	557.7	480
	241	5	6	642	345.6	3420			241	5	36	325	206.7	1620					241	6	38	530.4	315.6	2220				241	7	10	249.6	548.6	540
	242	5	5	673.2	352.8	3480			242	5	35	339.3	192.4	1680					242	6	39	520.8	324	2280				242	7	11	236.6	551.2	600
	243	5	4	648	376.8	3540			243	5	34	351	188.5	1740					243	6	40	531.6	342	2340				243	7	12	239.2	570.7	660
	244	5	3	669.6	346.8	3600			244	5	33	351	217.1	1800					244	6	41	538.8	357.6	2400				244	7	13	250.9	569.4	720
	245	5	2	685.2	326.4	3660			245	5	32	339.3	222.3	1860					245	6	42	564	364.8	2460				245	7	14	263.9	570.7	780
	246	5	1	692.4	322.8	3720			246	5	31	338	235.3	1920					246	6	43	561.6	352.8	2520				246	7	15	248.3	581.1	840
	247	6	53	0	163.2	540			247	5	30	341.9	256.1	1980					247	6	44	564	344.4	2580				247	7	16	221	585	900
	248	6	52	19.2	160.8	600			248	5	29	345.8	289.9	2040					248	6	45	574.8	340.8	2640				248	7	17	224.9	577.2	960
	249	6	51	32.4	163.2	660			249	5	28	361.4	293.8	2100					249	6	46	573.6	355.2	2700				249	7	18	232.7	564.2	1020
	250	6	50	45.6	168	720			250	5	27	358.8	299	2160					250	7	45	86.4	4.8	180				250	7	19	244.4	572	1080
	251	6	49	68.4	174	780			251	5	26	364	270.4	2220					251	7	44	87.6	21.6	240				251	7	20	249.6	590.2	1140
	252	6	48	76.8	171.6	840			252	5	25	386.1	253.5	2280					252	7	43	91.2	31.2	300				252	7	21	227.5	603.2	1200
	253	6	47	91.2	176.4	900			253	5	24	354.9	253.5	2340					253	7	42	111.6	40.8	360				253	7	22	223.6	590.2	1260
	254	6	46	94.8	182.4	960			254	5	23	367.9	231.4	2400					254	7	41	121.2	46.8	420				254	7	23	213.2	586.3	1320
	255	6	45	106.8	176.4	1020			255	5	22	387.4	232.7	2460					255	7	40	135.6	55.2	480				255	7	24	213.2	568.1	1380
	256	6	44	104.4	169.2	1080			256	5	21	405.6	232.7	2520					256	7	39	136.8	49.2	540				256	7	25	227.5	559	1440
	257	6	43	112.8	171.6	1140			257	5	20	414.7	254.8	2580					257	7	38	148.8	55.2	600				257	7	26	247	560.3	1500
	258	6	42	129.6	157.2	1200			258	5	19	414.7	260	2640					258	7	37	158.4	45.6	660				258	7	27	261.3	565.5	1560
	259	6	41	139.2	154.8	1260			259	5	18	399.1	273	2700					259	7	36	164.4	50.4	720				259	7	28	266.5	573.3	1620
	260	6	40	145.2	165.6	1320			260	5	17	387.4	274.3	2760					260	7	35	169.2	58.8	780				260	7	29	274.3	579.8	1680
	261	6	39	158.4	165.6	1380			261	5	16	383.5	293.8	2820					261	7	34	175.2	68.4	840				261	7	30	274.3	588.9	1740
	262	6	38	171.6	174	1440			262	5	15	384.8	314.6	2880					262	7	33	184.8	58.8	900				262	7	31	283.4	598	1800
	263	6	37	188.4	166.8	1500			263	5	14	390	315.9	2940					263	7	32	204	50.4	960				263	7	32	276.9	617.5	1860
	264	6	36	214.8	163.2	1560			264	5	13	395.2	340.6	3000					264	7	31	213.6	58.8	1020				264	7	33	279.5	643.5	1920
	265	6	35	225.6	152.4	1620			265	5	12	409.5	318.5	3060					265	7	30	226.8	58.8	1080				265	7	34	287.3	651.3	1980
	266	6	34	241.2	122.4	1680			266	5	11	421.2	305.5	3120					266	7	29	234	68.4	1140				266	7	35	305.5	656.5	2040
	267	6	33	255.6	117.6	1740			267	5	10	431.6	312	3180					267	7	28	246	62.4	1200				267	7	36	309.4	663	2100
	268	6	32	252	93.6	1800			268	5	9	431.6	331.5	3240					268	7	27	248.4	50.4	1260				268	7	37	325	666.9	2160
	269	6	31	244.8	104.4	1860			269	5	8	431.6	340.6	3300					269	7	26	256.8	37.2	1320				269	7	38	336.7	665.6	2220
	270	6	30	247.2	121.2	1920			270	5	7	416	341.9	3360					270	7	25	266.4	25.2	1380				270	7	39	348.4	663	2280
	271	6	29	266.4	123.6	1980			271	5	6	421.2	357.5	3420					271	7	24	283.2	21.6	1440				271	7	40	356.2	660.4	2340
	272	6	28	272.4	123.6	2040			272	5	5	423.8	382.2	3480					272	7	23	292.8	10.8	1500				272	7	41	377	656.5	2400
	273	6	27	283.2	115.2	2100			273	5	4	434.2	397.8	3540					273	7	22	303.6	15.6	1560				273	7	42	390	643.5	2460
	274	6	26	288	123.6	2160			274	5	3	458.9	400.4	3600					274	7	21	313.2	18	1620				274	7	43	417.3	639.6	2520
	275	6	25	313.2	123.6	2220			275	5	2	478.4	403	3660					275	7	20	326.4	6	1680				275	7	44	431.6	652.6	2580
	276	6	24	334.8	126	2280			276	5	1	500.5	395.2	3720					276	7	19	345.6	21.6	1740				276	7	45	421.2	663	2640
	277	6	23	350.4	134.4	2340			277	6	52	122.2	457.6	720					277	7	18	358.8	18	1800				277	7	46	439.4	663	2700
	278	6	22	343.2	136.8	2400			278	6	51	141.7	458.9	780					278	7	17	350.4	9.6	1860				278	7	47	452.4	666.9	2760
	279	6	21	346.8	122.4	2460			279	6	50	141.7	458.9	840					279	7	16	363.6	10.8	1920				279	8	52	91	366.6	0
	280	6	20	363.6	118.8	2520			280	6	49	132.6	460.2	900					280	7	15	378	15.6	1980				280	8	51	107.9	354.9	60
	281	6	19	385.2	129.6	2580			281	6	48	153.4	462.8	960					281	7	14	410.4	20.4	2040				281	8	50	123.5	345.8	120
	282	6	18	400.8	136.8	2640			282	6	47	158.6	462.8	1020					282	7	13	442.8	13.2	2100				282	8	49	133.9	335.4	180
	283	6	17	409.2	147.6	2700			283	6	46	149.5	483.6	1080					283	7	12	465.6	10.8	2160				283	8	48	136.5	322.4	240
	284	6	16	446.4	151.2	2760			284	6	45	158.6	483.6	1140					284	7	11	489.6	10.8	2220				284	8	47	140.4	300.3	300
	285	6	15	438	128.4	2820			285	6	44	161.2	494	1200					285	7	10	506.4	4.8	2280				285	8	46	149.5	286	360
	286	6	14	429.6	108	2880			286	6	43	171.6	513.5	1260					286	7	9	520.8	8.4	2340				286	8	45	152.1	265.2	420
	287	6	13	440.4	124.8	2940			287	6	42	184.6	533	1320					287	7	8	538.8	14.4	2400				287	8	44	154.7	244.4	480
	288	6	12	433.2	109.2	3000			288	6	41	201.5	547.3	1380					288	7	7	550.8	25.2	2460				288	8	43	172.9	222.3	540
	289	6	11	433.2	123.6	3060			289	6	40	204.1	555.1	1440					289	7	6	517.2	45.6	2520				289	8	42	182	208	600
	290	6	10	440.4	116.4	3120			290	6	39	215.8	543.4	1500					290	7	5	528	52.8	2580				290	8	41	201.5	196.3	660
	291	6	9	452.4	103.2	3180			291	6	38	211.9	539.5	1560					291	7	4	520.8	58.8	2640				291	8	40	217.1	201.5	720
	292	6	8	448.8	103.2	3240			292	6	37	206.7	535.6	1620					292	7	3	536.4	75.6	2700				292	8	39	232.7	208	780
	293	6	7	469.2	112.8	3300			293	6	36	197.6	531.7	1680					293	7	2	554.4	87.6	2760				293	8	38	235.3	222.3	840
	294	6	6	502.8	127.2	3360			294	6	35	214.5	531.7	1740					294	7	1	570	93.6	2820				294	8	37	234	230.1	900
	295	6	5	528	139.2	3420			295	6	34	214.5	531.7	1800					295	8	23	664.8	613.2	2280				295	8	36	267.8	247	960
	296	6	4	526.8	154.8	3480			296	6	33	219.7	552.5	1860					296	8	22	656.4	612	2340				296	8	35	261.3	262.6	1020
	297	6	3	543.6	172.8	3540			297	6	32	222.3	530.4	1920					297	8	21	656.4	595.2	2400				297	8	34	269.1	269.1	1080
	298	6	2	585.6	183.6	3600			298	6	31	234	530.4	1980					298	8	20	639.6	571.2	2460				298	8	33	267.8	265.2	1140
	299	6	1	603.6	178.8	3660			299	6	30	240.5	530.4	2040					299	8	19	643.2	560.4	2520				299	8	32	278.2	270.4	1200
	300	7	1	145.2	297.6	0			300	6	29	248.3	538.2	2100					300	8	18	650.4	544.8	2580				300	8	31	273	265.2	1260
	301	7	2	160.8	308.4	60			301	6	28	258.7	542.1	2160					301	8	17	662.4	532.8	2640				301	8	30	258.7	275.6	1320
	302	7	3	154.8	324	120			302	6	27	261.3	547.3	2220					302	8	16	679.2	525.6	2700				302	8	29	256.1	247	1380
	303	7	4	171.6	330	180			303	6	26	273	551.2	2280					303	8	15	692.4	525.6	2760				303	8	28	269.1	252.2	1440
	304	7	5	172.8	300	240			304	6	25	282.1	551.2	2340					304	8	14	706.8	523.2	2820				304	8	27	283.4	260	1500
	305	7	6	170.4	283.2	300			305	6	24	292.5	553.8	2400					305	8	13	722.4	519.6	2880				305	8	26	302.9	257.4	1560
	306	7	7	171.6	270	360			306	6	23	292.5	553.8	2460					306	8	12	718.8	507.6	2940				306	8	25	297.7	252.2	1620
	307	7	8	192	266.4	420			307	6	22	305.5	560.3	2520					307	8	11	717.6	499.2	3000				307	8	24	291.2	266.5	1680
	308	7	9	193.2	248.4	480			308	6	21	305.5	542.1	2580					308	8	10	697.2	508.8	3060				308	8	23	258.7	260	1740
	309	7	10	208.8	248.4	540			309	6	20	305.5	540.8	2640					309	8	9	704.4	498	3120				309	8	22	267.8	265.2	1800
	310	7	11	231.6	259.2	600			310	6	19	314.6	540.8	2700					310	8	8	703.2	498	3180				310	8	21	274.3	245.7	1860
	311	7	12	248.4	271.2	660			311	6	18	332.8	542.1	2760					311	8	7	723.6	504	3240				311	8	20	265.2	222.3	1920
	312	7	13	282	284.4	720			312	6	17	335.4	542.1	2820					312	8	6	729.6	498	3300				312	8	19	261.3	197.6	1980
	313	7	14	308.4	291.6	780			313	6	16	339.3	542.1	2880					313	8	5	742.8	500.4	3360				313	8	18	240.5	198.9	2040
	314	7	15	331.2	291.6	840			314	6	15	344.5	551.2	2940					314	8	4	751.2	519.6	3420				314	8	17	247	206.7	2100
	315	7	16	343.2	310.8	900			315	6	14	336.7	553.8	3000					315	8	3	751.2	496.8	3480				315	8	16	260	206.7	2160
	316	7	17	346.8	330	960			316	6	13	327.6	553.8	3060					316	8	2	746.4	481.2	3540				316	8	15	269.1	206.7	2220
	317	7	18	362.4	343.2	1020			317	6	12	323.7	553.8	3120					317	8	1	754.8	456	3600				317	8	14	284.7	202.8	2280
	318	7	19	382.8	334.8	1080			318	6	11	309.4	557.7	3180					318	9	57	39.6	465.6	240				318	8	13	265.2	218.4	2340
	319	7	20	391.2	319.2	1140			319	6	10	314.6	577.2	3240					319	9	56	43.2	456	300				319	8	12	266.5	237.9	2400
	320	7	21	418.8	342	1200			320	6	9	330.2	591.5	3300					320	9	55	46.8	446.4	360				320	8	11	256.1	249.6	2460
	321	7	22	438	349.2	1260			321	6	8	343.2	599.3	3360					321	9	54	56.4	435.6	420				321	8	10	239.2	252.2	2520
	322	7	23	445.2	366	1320			322	6	7	340.6	611	3420					322	9	53	68.4	426	480				322	8	9	248.3	237.9	2580
	323	7	24	436.8	366	1380			323	6	6	358.8	626.6	3480					323	9	52	79.2	411.6	540				323	8	8	261.3	248.3	2640
	324	7	25	440.4	387.6	1440			324	6	5	367.9	630.5	3540					324	9	51	88.8	402	600				324	8	7	261.3	271.7	2700
	325	7	26	460.8	376.8	1500			325	6	4	388.7	631.8	3600					325	9	50	97.2	392.4	660				325	8	6	261.3	299	2760
	326	7	27	468	394.8	1560			326	6	3	403	624	3660					326	9	49	105.6	386.4	720				326	8	5	274.3	313.3	2820
	327	7	28	463.2	414	1620			327	6	2	418.6	601.9	3720					327	9	48	121.2	391.2	780				327	8	4	274.3	309.4	2880
	328	7	29	477.6	420	1680			328	7	1	101.4	270.4	0					328	9	47	116.4	398.4	840				328	8	3	273	295.1	2940
	329	7	30	486	442.8	1740			329	7	2	120.9	276.9	60					329	9	46	123.6	380.4	900				329	8	2	282.1	276.9	3000
	330	7	31	496.8	463.2	1800			330	7	3	130	284.7	120					330	9	45	130.8	410.4	960				330	8	1	284.7	270.4	3060
	331	7	32	494.4	496.8	1860			331	7	4	130	267.8	180					331	9	44	140.4	424.8	1020				331	9	53	65	371.8	0
	332	7	33	474	501.6	1920			332	7	5	119.6	263.9	240					332	9	43	140.4	438	1080				332	9	52	57.2	375.7	60
	333	7	34	474	501.6	1980			333	7	6	119.6	253.5	300					333	9	42	150	440.4	1140				333	9	51	66.3	383.5	120
	334	7	35	471.6	505.2	2040			334	7	7	126.1	256.1	360					334	9	41	158.4	445.2	1200				334	9	50	70.2	396.5	180
	335	7	36	460.8	519.6	2100			335	7	8	141.7	260	420					335	9	40	168	458.4	1260				335	9	49	70.2	406.9	240
	336	7	37	445.2	535.2	2160			336	7	9	139.1	288.6	480					336	9	39	175.2	460.8	1320				336	9	48	70.2	414.7	300
	337	7	38	447.6	577.2	2220			337	7	10	123.5	292.5	540					337	9	38	178.8	469.2	1380				337	9	47	84.5	396.5	360
	338	7	39	469.2	595.2	2280			338	7	11	126.1	296.4	600					338	9	37	186	462	1440				338	9	46	100.1	384.8	420
	339	7	40	469.2	595.2	2340			339	7	12	139.1	302.9	660					339	9	36	194.4	469.2	1500				339	9	45	113.1	365.3	480
	340	7	41	469.2	595.2	2400			340	7	13	154.7	302.9	720					340	9	35	195.6	476.4	1560				340	9	44	120.9	370.5	540
	341	8	1	277.2	248.4	0			341	7	14	165.1	288.6	780					341	9	34	201.6	482.4	1620				341	9	43	114.4	371.8	600
	342	8	2	319.2	264	60			342	7	15	165.1	282.1	840					342	9	33	210	481.2	1680				342	9	42	96.2	386.1	660
	343	8	3	315.6	302.4	120			343	7	16	176.8	276.9	900					343	9	32	212.4	471.6	1740				343	9	41	85.8	397.8	720
	344	8	4	318	327.6	180			344	7	17	188.5	280.8	960					344	9	31	213.6	462	1800				344	9	40	97.5	387.4	780
	345	8	5	342	322.8	240			345	7	18	208	280.8	1020					345	9	30	206.4	458.4	1860				345	9	39	96.2	367.9	840
	346	8	6	350.4	274.8	300			346	7	19	218.4	283.4	1080					346	9	29	212.4	464.4	1920				346	9	38	100.1	379.6	900
	347	8	7	376.8	300	360			347	7	20	228.8	286	1140					347	9	28	223.2	460.8	1980				347	9	37	96.2	367.9	960
	348	8	8	402	303.6	420			348	7	21	224.9	313.3	1200					348	9	27	229.2	462	2040				348	9	36	114.4	364	1020
	349	8	9	406.8	318	480			349	7	22	223.6	336.7	1260					349	9	26	244.8	465.6	2100				349	9	35	118.3	345.8	1080
	350	8	10	421.2	313.2	540			350	7	23	222.3	361.4	1320					350	9	25	255.6	468	2160				350	9	34	127.4	348.4	1140
	351	8	11	426	338.4	600			351	7	24	240.5	358.8	1380					351	9	24	261.6	475.2	2220				351	9	33	119.6	362.7	1200
	352	8	12	434.4	348	660			352	7	25	249.6	345.8	1440					352	9	23	267.6	475.2	2280				352	9	32	124.8	375.7	1260
	353	8	13	469.2	351.6	720			353	7	26	254.8	344.5	1500					353	9	22	285.6	471.6	2340				353	9	31	126.1	362.7	1320
	354	8	14	471.6	372	780			354	7	27	260	377	1560					354	9	21	283.2	477.6	2400				354	9	30	136.5	364	1380
	355	8	15	462	380.4	840			355	7	28	260	344.5	1620					355	9	20	296.4	468	2460				355	9	29	132.6	380.9	1440
	356	8	16	502.8	402	900			356	7	29	275.6	332.8	1680					356	9	19	327.6	469.2	2520				356	9	28	143	366.6	1500
	357	8	17	518.4	417.6	960			357	7	30	283.4	317.2	1740					357	9	18	338.4	463.2	2580				357	9	27	153.4	351	1560
	358	8	18	536.4	417.6	1020			358	7	31	299	317.2	1800					358	9	17	333.6	466.8	2640				358	9	26	153.4	339.3	1620
	359	8	19	547.2	424.8	1080			359	7	32	301.6	317.2	1860					359	9	16	337.2	457.2	2700				359	9	25	159.9	330.2	1680
	360	8	20	526.8	411.6	1140			360	7	33	319.8	327.6	1920					360	9	15	340.8	446.4	2760				360	9	24	162.5	338	1740
	361	8	21	532.8	454.8	1200			361	7	34	319.8	327.6	1980					361	9	14	345.6	450	2820				361	9	23	162.5	352.3	1800
	362	8	22	554.4	474	1260			362	8	50	71.5	110.5	780					362	9	13	358.8	460.8	2880				362	9	22	158.6	373.1	1860
	363	8	23	588	481.2	1320			363	8	49	71.5	110.5	840					363	9	12	379.2	451.2	2940				363	9	21	150.8	373.1	1920
	364	8	24	601.2	510	1380			364	8	48	71.5	110.5	900					364	9	11	390	438	3000				364	9	20	143	377	1980
	365	8	25	636	511.2	1440			365	8	47	89.7	128.7	960					365	9	10	406.8	441.6	3060				365	9	19	152.1	353.6	2040
	366	8	26	652.8	541.2	1500			366	8	46	98.8	139.1	1020					366	9	9	417.6	436.8	3120				366	9	18	161.2	335.4	2100
	367	8	27	664.8	560.4	1560			367	8	45	119.6	137.8	1080					367	9	8	422.4	448.8	3180				367	9	17	162.5	362.7	2160
	368	8	28	674.4	591.6	1620			368	8	44	130	131.3	1140					368	9	7	430.8	442.8	3240				368	9	16	172.9	345.8	2220
	369	8	29	691.2	596.4	1680			369	8	43	123.5	149.5	1200					369	9	6	440.4	444	3300				369	9	15	209.3	340.6	2280
	370	9	1	164.4	558	0			370	8	42	131.3	166.4	1260					370	9	5	464.4	452.4	3360				370	9	14	235.3	340.6	2340
	371	9	2	184.8	543.6	60			371	8	41	122.2	191.1	1320					371	9	4	478.8	440.4	3420				371	9	13	250.9	340.6	2400
	372	9	3	194.4	528	120			372	8	40	117	214.5	1380					372	9	3	474	457.2	3480				372	9	12	263.9	349.7	2460
	373	9	4	212.4	523.2	180			373	8	39	122.2	236.6	1440					373	9	2	463.2	470.4	3540				373	9	11	278.2	362.7	2520
	374	9	5	226.8	523.2	240			374	8	38	126.1	256.1	1500					374	9	1	468	489.6	3600				374	9	10	267.8	387.4	2580
	375	9	6	243.6	524.4	300			375	8	37	123.5	224.9	1560					375	10	1	130.8	231.6	0				375	9	9	261.3	405.6	2640
	376	9	7	265.2	524.4	360			376	8	36	123.5	224.9	1620					376	10	2	142.8	225.6	60				376	9	8	254.8	432.9	2700
	377	9	8	282	524.4	420			377	8	35	126.1	189.8	1680					377	10	3	152.4	220.8	120				377	9	7	244.4	439.4	2760
	378	9	9	310.8	501.6	480			378	8	34	119.6	183.3	1740					378	10	4	160.8	212.4	180				378	9	6	243.1	455	2820
	379	9	10	330	488.4	540			379	8	33	117	169	1800					379	10	5	174	216	240				379	9	5	243.1	449.8	2880
	380	9	11	358.8	468	600			380	8	32	122.2	167.7	1860					380	10	6	181.2	230.4	300				380	9	4	237.9	457.6	2940
	381	9	12	396	459.6	660			381	8	31	123.5	140.4	1920					381	10	7	183.6	243.6	360				381	9	3	249.6	468	3000
	382	9	13	396	433.2	720			382	8	30	128.7	137.8	1980					382	10	8	192	258	420				382	9	2	257.4	474.5	3060
	383	9	14	422.4	420	780			383	8	29	140.4	123.5	2040					383	10	9	210	271.2	480				383	9	1	250.9	475.8	3120
	384	9	15	440.4	421.2	840			384	8	28	140.4	109.2	2100					384	10	10	224.4	285.6	540				384	10	50	156	354.9	0
	385	9	16	456	428.4	900			385	8	27	141.7	102.7	2160					385	10	11	237.6	278.4	600				385	10	49	163.8	379.6	60
	386	9	17	466.8	417.6	960			386	8	26	154.7	107.9	2220					386	10	12	247.2	272.4	660				386	10	48	162.5	367.9	120
	387	9	18	489.6	409.2	1020			387	8	25	162.5	107.9	2280					387	10	13	268.8	273.6	720				387	10	47	166.4	388.7	180
	388	9	19	508.8	392.4	1080			388	8	24	180.7	107.9	2340					388	10	14	289.2	279.6	780				388	10	46	183.3	386.1	240
	389	9	20	541.2	393.6	1140			389	8	23	187.2	92.3	2400					389	10	15	314.4	288	840				389	10	45	219.7	386.1	300
	390	9	21	558	399.6	1200			390	8	22	204.1	89.7	2460					390	10	16	322.8	304.8	900				390	10	44	235.3	383.5	360
	391	9	22	580.8	399.6	1260			391	8	21	223.6	97.5	2520					391	10	17	342	306	960				391	10	43	231.4	366.6	420
	392	9	23	591.6	398.4	1320			392	8	20	230.1	102.7	2580					392	10	18	361.2	298.8	1020				392	10	42	235.3	373.1	480
	393	9	24	615.6	398.4	1380			393	8	19	215.8	118.3	2640					393	10	19	381.6	300	1080				393	10	41	217.1	382.2	540
	394	9	25	630	385.2	1440			394	8	18	195	130	2700					394	10	20	393.6	304.8	1140				394	10	40	221	396.5	600
	395	9	26	644.4	387.6	1500			395	8	17	187.2	161.2	2760					395	10	21	420	315.6	1200				395	10	39	237.9	397.8	660
	396	9	27	658.8	404.4	1560			396	8	16	188.5	162.5	2820					396	10	22	430.8	333.6	1260				396	10	38	249.6	400.4	720
	397	10	1	164.4	147.6	0			397	8	15	218.4	176.8	2880					397	10	23	444	327.6	1320				397	10	37	271.7	416	780
	398	10	2	190.8	150	60			398	8	14	254.8	170.3	2940					398	10	24	460.8	331.2	1380				398	10	36	292.5	422.5	840
	399	10	3	204	158.4	120			399	8	13	261.3	171.6	3000					399	10	25	477.6	334.8	1440				399	10	35	301.6	419.9	900
	400	10	4	216	142.8	180			400	8	12	287.3	171.6	3060					400	10	26	468	350.4	1500				400	10	34	309.4	410.8	960
	401	10	5	235.2	141.6	240			401	8	11	301.6	171.6	3120					401	10	27	457.2	336	1560				401	10	33	313.3	422.5	1020
	402	10	6	260.4	133.2	300			402	8	10	314.6	179.4	3180					402	10	28	456	328.8	1620				402	10	32	287.3	435.5	1080
	403	10	7	265.2	109.2	360			403	8	9	339.3	176.8	3240					403	10	29	466.8	318	1680				403	10	31	293.8	436.8	1140
	404	10	8	283.2	104.4	420			404	8	8	358.8	184.6	3300					404	10	30	478.8	325.2	1740				404	10	30	286	396.5	1200
	405	10	9	307.2	100.8	480			405	8	7	380.9	185.9	3360					405	10	31	482.4	314.4	1800				405	10	29	283.4	408.2	1260
	406	10	10	320.4	114	540			406	8	6	401.7	188.5	3420					406	10	32	488.4	307.2	1860				406	10	28	278.2	426.4	1320
	407	10	11	332.4	117.6	600			407	8	5	416	191.1	3480					407	10	33	510	298.8	1920				407	10	27	270.4	443.3	1380
	408	10	12	378	115.2	660			408	8	4	429	211.9	3540					408	10	34	502.8	296.4	1980				408	10	26	267.8	457.6	1440
	409	10	13	375.6	141.6	720			409	8	3	444.6	217.1	3600					409	10	35	518.4	286.8	2040				409	10	25	270.4	469.3	1500
	410	10	14	399.6	152.4	780			410	8	2	453.7	218.4	3660					410	10	36	524.4	278.4	2100				410	10	24	260	456.3	1560
	411	10	15	423.6	156	840			411	8	1	486.2	214.5	3720					411	10	37	537.6	277.2	2160				411	10	23	270.4	439.4	1620
	412	10	16	422.4	134.4	900			412	9	1	40.3	248.3	0					412	10	38	552	291.6	2220				412	10	22	280.8	430.3	1680
	413	10	17	434.4	134.4	960			413	9	2	36.4	265.2	60					413	10	39	556.8	302.4	2280				413	10	21	288.6	430.3	1740
	414	10	18	454.8	142.8	1020			414	9	3	40.3	278.2	120					414	10	40	567.6	306	2340				414	10	20	293.8	438.1	1800
	415	10	19	462	159.6	1080			415	9	4	42.9	288.6	180					415	10	41	582	307.2	2400				415	10	19	300.3	429	1860
	416	10	20	476.4	168	1140			416	9	5	55.9	276.9	240					416	10	42	589.2	320.4	2460				416	10	18	289.9	410.8	1920
	417	10	21	493.2	170.4	1200			417	9	6	71.5	279.5	300					417	10	43	603.6	310.8	2520				417	10	17	288.6	431.6	1980
	418	10	22	512.4	165.6	1260			418	9	7	78	291.2	360					418	10	44	615.6	301.2	2580				418	10	16	291.2	443.3	2040
	419	10	23	540	162	1320			419	9	8	68.9	291.2	420					419	10	45	628.8	301.2	2640				419	10	15	288.6	457.6	2100
	420	10	24	560.4	156	1380			420	9	9	68.9	304.2	480					420	10	46	631.2	314.4	2700				420	10	14	276.9	466.7	2160
	421	10	25	595.2	139.2	1440			421	9	10	68.9	325	540					421	10	47	630	304.8	2760				421	10	13	262.6	445.9	2220
	422	10	26	626.4	138	1500			422	9	11	74.1	326.3	600					422	10	48	640.8	295.2	2820				422	10	12	257.4	458.9	2280
	423	10	27	643.2	156	1560			423	9	12	80.6	327.6	660					423	10	49	645.6	320.4	2880				423	10	11	260	449.8	2340
	424	10	28	675.6	166.8	1620			424	9	13	89.7	336.7	720					424	10	50	664.8	334.8	2940				424	10	10	273	445.9	2400
	425	10	29	704.4	166.8	1680			425	9	14	107.9	338	780					425	11	1	171.6	78	0				425	10	9	267.8	443.3	2460
	426	11	38	52.938	11.954	1500			426	9	15	120.9	343.2	840					426	11	2	189.6	85.2	60				426	10	8	263.9	427.7	2520
	427	11	37	52.938	13.662	1560			427	9	16	158.6	362.7	900					427	11	3	212.4	103.2	120				427	10	7	271.7	430.3	2580
	428	11	36	68.308	12.808	1620			428	9	17	137.8	380.9	960					428	11	4	228	103.2	180				428	10	6	280.8	443.3	2640
	429	11	35	94.777	16.223	1680			429	9	18	140.4	390	1020					429	11	5	256.8	109.2	240				429	10	5	297.7	447.2	2700
	430	11	34	108.438	19.638	1740			430	9	19	150.8	400.4	1080					430	11	6	284.4	122.4	300				430	10	4	283.4	414.7	2760
	431	11	33	118.685	23.054	1800			431	9	20	169	418.6	1140					431	11	7	296.4	134.4	360				431	10	3	282.1	418.6	2820
	432	11	32	134.908	36.715	1860			432	9	21	184.6	416	1200					432	11	8	330	123.6	420				432	10	2	282.1	430.3	2880
	433	11	31	136.615	14.515	1920			433	9	22	209.3	418.6	1260					433	11	9	348	105.6	480				433	10	1	280.8	438.1	2940
	434	11	30	146.008	23.908	1980			434	9	23	215.8	431.6	1320					434	11	10	358.8	118.8	540				434	11	1	55.9	189.8	0
	435	11	29	158.815	3.415	2040			435	9	24	234	427.7	1380					435	11	11	386.4	135.6	600				435	11	2	66.3	192.4	60
	436	11	28	167.354	1.708	2100			436	9	25	241.8	413.4	1440					436	11	12	396	154.8	660				436	11	3	61.1	201.5	120
	437	11	27	175.038	5.977	2160			437	9	26	274.3	409.5	1500					437	11	13	397.2	168	720				437	11	4	71.5	182	180
	438	11	26	166.5	20.492	2220			438	9	27	257.4	395.2	1560					438	11	14	403.2	198	780				438	11	5	65	205.4	240
	439	11	25	179.308	25.615	2280			439	9	28	278.2	353.6	1620					439	11	15	397.2	224.4	840				439	11	6	67.6	223.6	300
	440	11	24	190.408	42.692	2340			440	9	29	282.1	384.8	1680					440	11	16	405.6	250.8	900				440	11	7	68.9	223.6	360
	441	11	23	204.923	51.231	2400			441	9	30	287.3	410.8	1740					441	11	17	428.4	254.4	960				441	11	8	85.8	208	420
	442	11	22	224.562	44.4	2460			442	9	31	293.8	425.1	1800					442	11	18	434.4	232.8	1020				442	11	9	109.2	196.3	480
	443	11	21	233.1	37.569	2520			443	9	32	302.9	427.7	1860					443	11	19	440.4	211.2	1080				443	11	10	119.6	197.6	540
	444	11	20	241.638	37.569	2580			444	9	33	317.2	435.5	1920					444	11	20	436.8	196.8	1140				444	11	11	104	217.1	600
	445	11	19	254.446	45.254	2640			445	9	34	332.8	451.1	1980					445	11	21	436.8	192	1200				445	11	12	104	235.3	660
	446	11	18	271.523	58.062	2700			446	9	35	347.1	473.2	2040					446	11	22	453.6	176.4	1260				446	11	13	115.7	239.2	720
	447	11	17	287.746	42.692	2760			447	9	36	370.5	473.2	2100					447	11	23	444	206.4	1320				447	11	14	100.1	249.6	780
	448	11	16	303.115	70.015	2820			448	9	37	382.2	474.5	2160					448	11	24	435.6	194.4	1380				448	11	15	115.7	254.8	840
	449	11	15	310.8	80.262	2880			449	9	38	403	474.5	2220					449	11	25	436.8	183.6	1440				449	11	16	123.5	230.1	900
	450	11	14	327.877	83.677	2940			450	9	39	408.2	473.2	2280					450	11	26	438	174	1500				450	11	17	131.3	219.7	960
	451	11	13	368.862	70.869	3000			451	9	40	409.5	469.3	2340					451	11	27	440.4	158.4	1560				451	11	18	133.9	249.6	1020
	452	11	12	392.769	54.646	3060			452	9	41	408.2	464.1	2400					452	11	28	442.8	144	1620				452	11	19	128.7	253.5	1080
	453	11	11	417.531	66.6	3120			453	9	42	406.9	445.9	2460					453	11	29	460.8	139.2	1680				453	11	20	109.2	295.1	1140
	454	11	10	431.192	81.969	3180			454	9	43	419.9	445.9	2520					454	11	30	474	128.4	1740				454	11	21	113.1	284.7	1200
	455	11	9	453.392	71.723	3240			455	9	44	439.4	444.6	2580					455	11	31	502.8	129.6	1800				455	11	22	122.2	273	1260
	456	11	8	469.615	53.792	3300			456	9	45	440.7	457.6	2640					456	11	32	522	123.6	1860				456	11	23	133.9	256.1	1320
	457	11	7	487.546	53.792	3360			457	9	46	453.7	470.6	2700					457	11	33	525.6	154.8	1920				457	11	24	149.5	219.7	1380
	458	11	6	499.5	82.823	3420			458	9	47	460.2	490.1	2760					458	11	34	532.8	177.6	1980				458	11	25	148.2	198.9	1440
	459	11	5	515.723	89.654	3480			459	10	1	53.3	517.4	240					459	11	35	546	198	2040				459	11	26	158.6	195	1500
	460	11	4	543.9	74.285	3540			460	10	2	59.8	508.3	300					460	11	36	554.4	182.4	2100				460	11	27	170.3	196.3	1560
	461	11	3	549.877	30.738	3600			461	10	3	59.8	507	360					461	11	37	548.4	153.6	2160				461	11	28	189.8	217.1	1620
	462	11	2	604.523	30.738	3660			462	10	4	49.4	534.3	420					462	11	38	538.8	133.2	2220				462	11	29	202.8	221	1680
	463	11	1	655.754	29.885	3720			463	10	5	35.1	556.4	480					463	11	39	531.6	136.8	2280				463	11	30	217.1	202.8	1740
	464	12	40	6.831	513.162	1380			464	10	6	50.7	552.5	540					464	11	40	531.6	152.4	2340				464	11	31	222.3	202.8	1800
	465	12	39	17.077	517.431	1440			465	10	7	55.9	534.3	600					465	11	41	528	127.2	2400				465	11	32	214.5	221	1860
	466	12	38	41.838	517.431	1500			466	10	8	65	521.3	660					466	11	42	523.2	112.8	2460				466	11	33	208	240.5	1920
	467	12	37	45.254	525.969	1560			467	10	9	68.9	509.6	720					467	11	43	534	117.6	2520				467	11	34	206.7	243.1	1980
	468	12	36	44.4	549.023	1620			468	10	10	79.3	501.8	780					468	11	44	553.2	124.8	2580				468	11	35	201.5	228.8	2040
	469	12	35	59.769	549.023	1680			469	10	11	89.7	501.8	840					469	11	45	561.6	115.2	2640				469	11	36	201.5	222.3	2100
	470	12	34	64.892	535.362	1740			470	10	12	81.9	497.9	900					470	11	46	561.6	110.4	2700				470	11	37	221	236.6	2160
	471	12	33	85.385	521.7	1800			471	10	13	72.8	497.9	960					471	11	47	568.8	124.8	2760				471	11	38	223.6	256.1	2220
	472	12	32	95.631	521.7	1860			472	10	14	70.2	490.1	1020					472	11	48	583.2	132	2820				472	11	39	215.8	282.1	2280
	473	12	31	119.538	509.746	1920			473	10	15	62.4	484.9	1080					473	11	49	591.6	146.4	2880				473	11	40	230.1	300.3	2340
	474	12	30	132.346	508.892	1980			474	10	16	65	464.1	1140					474	11	50	602.4	163.2	2940				474	11	41	230.1	323.7	2400
	475	12	29	151.131	522.554	2040			475	10	17	83.2	468	1200					475	11	51	609.6	170.4	3000				475	11	42	239.2	334.1	2460
	476	12	28	175.038	509.746	2100			476	10	18	89.7	449.8	1260					476	11	52	612	177.6	3060				476	11	43	270.4	344.5	2520
	477	12	27	176.746	484.131	2160			477	10	19	92.3	442	1320					477	11	53	610.8	193.2	3120				477	11	44	279.5	354.9	2580
	478	12	26	177.6	484.131	2220			478	10	20	96.2	417.3	1380					478	12	61	327.6	319.2	0				478	11	45	271.7	366.6	2640
	479	12	25	196.385	484.131	2280			479	10	21	113.1	421.2	1440					479	12	60	354	326.4	60				479	11	46	299	369.2	2700
	480	12	24	212.608	465.346	2340			480	10	22	118.3	442	1500					480	12	59	370.8	325.2	120				480	11	47	322.4	365.3	2760
	481	12	23	222	465.346	2400			481	10	23	126.1	444.6	1560					481	12	58	396	322.8	180				481	11	48	326.3	365.3	2820
	482	12	22	231.392	474.738	2460			482	10	24	136.5	444.6	1620					482	12	57	417.6	310.8	240				482	11	49	334.1	367.9	2880
	483	12	21	238.223	476.446	2520			483	10	25	145.6	455	1680					483	12	56	421.2	290.4	300				483	11	50	344.5	379.6	2940
	484	12	20	221.146	478.154	2580			484	10	26	156	466.7	1740					484	12	55	442.8	283.2	360				484	11	51	354.9	388.7	3000
	485	12	19	237.369	483.277	2640			485	10	27	169	473.2	1800					485	12	54	466.8	282	420				485	11	52	371.8	396.5	3060
	486	12	18	217.731	502.915	2700			486	10	28	172.9	483.6	1860					486	12	53	496.8	276	480				486	12	1	98.8	484.9	0
	487	12	17	232.246	504.623	2760			487	10	29	191.1	486.2	1920					487	12	52	505.2	268.8	540				487	12	2	88.4	500.5	60
	488	12	16	246.762	503.769	2820			488	10	30	208	465.4	1980					488	12	51	512.4	271.2	600				488	12	3	80.6	521.3	120
	489	12	15	268.108	520.846	2880			489	10	31	232.7	462.8	2040					489	12	50	514.8	256.8	660				489	12	4	94.9	531.7	180
	490	12	14	280.915	536.215	2940			490	10	32	252.2	456.3	2100					490	12	49	504	241.2	720				490	12	5	84.5	553.8	240
	491	12	13	310.8	550.731	3000			491	10	33	252.2	439.4	2160					491	12	48	499.2	228	780				491	12	6	96.2	562.9	300
	492	12	12	335.562	519.138	3060			492	10	34	248.3	432.9	2220					492	12	47	506.4	226.8	840				492	12	7	109.2	564.2	360
	493	12	11	363.738	520.846	3120			493	10	35	228.8	413.4	2280					493	12	46	518.4	240	900				493	12	8	115.7	547.3	420
	494	12	10	383.377	544.754	3180			494	10	36	228.8	388.7	2340					494	12	45	525.6	254.4	960				494	12	9	123.5	538.2	480
	495	12	9	412.408	544.754	3240			495	10	37	234	380.9	2400					495	12	44	540	272.4	1020				495	12	10	131.3	538.2	540
	496	12	8	428.631	509.746	3300			496	10	38	236.6	362.7	2460					496	12	43	565.2	282	1080				496	12	11	153.4	542.1	600
	497	12	7	449.977	494.377	3360			497	10	39	250.9	358.8	2520					497	12	42	580.8	284.4	1140				497	12	12	171.6	535.6	660
	498	12	6	480.715	494.377	3420			498	10	40	265.2	331.5	2580					498	12	41	590.4	265.2	1200				498	12	13	184.6	529.1	720
	499	12	5	502.915	480.715	3480			499	10	41	275.6	334.1	2640					499	12	40	602.4	254.4	1260				499	12	14	182	546	780
	500	12	4	517.431	482.423	3540			500	10	42	284.7	338	2700					500	12	39	594	237.6	1320				500	12	15	163.8	556.4	840
	501	12	3	555	464.492	3600			501	10	43	302.9	339.3	2760					501	12	38	583.2	216	1380				501	12	16	158.6	570.7	900
	502	12	2	576.346	461.077	3660			502	10	44	305.5	341.9	2820					502	12	37	590.4	219.6	1440				502	12	17	157.3	588.9	960
	503	12	1	572.931	484.131	3720			503	10	45	315.9	347.1	2880					503	12	36	592.8	212.4	1500				503	12	18	165.1	592.8	1020
	504	13	1	169.062	486.692	0			504	10	46	328.9	354.9	2940					504	12	35	601.2	200.4	1560				504	12	19	175.5	591.5	1080
	505	13	2	181.869	484.985	60			505	10	47	335.4	362.7	3000					505	12	34	598.8	194.4	1620				505	12	20	178.1	599.3	1140
	506	13	3	203.215	484.985	120			506	10	48	335.4	362.7	3060					506	12	33	592.8	184.8	1680				506	12	21	172.9	611	1200
	507	13	4	206.631	474.738	180			507	11	1	10.4	124.8	0					507	12	32	598.8	194.4	1740				507	12	22	195	601.9	1260
	508	13	5	223.708	473.885	240			508	11	2	10.4	124.8	60					508	12	31	608.4	184.8	1800				508	12	23	195	587.6	1320
	509	13	6	242.492	473.031	300			509	11	3	10.4	107.9	120					509	12	30	607.2	175.2	1860				509	12	24	184.6	570.7	1380
	510	13	7	252.738	480.715	360			510	11	4	22.1	98.8	180					510	12	29	608.4	154.8	1920				510	12	25	183.3	557.7	1440
	511	13	8	274.085	480.715	420			511	11	5	23.4	87.1	240					511	12	28	610.8	145.2	1980				511	12	26	195	539.5	1500
	512	13	9	274.085	467.908	480			512	11	6	26	81.9	300					512	12	27	610.8	147.6	2040				512	12	27	188.5	526.5	1560
	513	13	10	297.138	469.615	540			513	11	7	29.9	68.9	360					513	12	26	601.2	124.8	2100				513	12	28	183.3	516.1	1620
	514	13	11	283.477	494.377	600			514	11	8	29.9	49.4	420					514	12	25	608.4	129.6	2160				514	12	29	192.4	507	1680
	515	13	12	305.677	498.646	660			515	11	9	31.2	20.8	480					515	12	24	598.8	117.6	2220				515	12	30	206.7	510.9	1740
	516	13	13	319.338	511.454	720			516	11	10	44.2	19.5	540					516	12	23	590.4	133.2	2280				516	12	31	188.5	509.6	1800
	517	13	14	328.731	520.846	780			517	11	11	49.4	19.5	600					517	12	22	577.2	140.4	2340				517	12	32	170.3	527.8	1860
	518	13	15	343.246	506.331	840			518	11	12	59.8	19.5	660					518	12	21	579.6	124.8	2400				518	12	33	180.7	538.2	1920
	519	13	16	361.177	509.746	900			519	11	13	74.1	19.5	720					519	12	20	588	122.4	2460				519	12	34	191.1	540.8	1980
	520	13	17	384.231	505.477	960			520	11	14	81.9	13	780					520	12	19	582	134.4	2520				520	12	35	210.6	551.2	2040
	521	13	18	386.792	496.085	1020			521	11	15	88.4	13	840					521	12	18	571.2	162	2580				521	12	36	232.7	566.8	2100
	522	13	19	405.577	495.231	1080			522	11	16	97.5	20.8	900					522	12	17	578.4	148.8	2640				522	12	37	236.6	581.1	2160
	523	13	20	435.462	490.108	1140			523	11	17	89.7	24.7	960					523	12	16	577.2	132	2700				523	12	38	239.2	590.2	2220
	524	13	21	450.831	496.938	1200			524	11	18	87.1	32.5	1020					524	12	15	561.6	126	2760				524	12	39	228.8	577.2	2280
	525	13	22	470.469	509.746	1260			525	11	19	88.4	42.9	1080					525	12	14	570	136.8	2820				525	12	40	224.9	566.8	2340
	526	13	23	501.208	479.008	1320			526	11	20	94.9	57.2	1140					526	12	13	568.8	148.8	2880				526	12	41	231.4	559	2400
	527	13	24	547.315	467.908	1380			527	11	21	79.3	67.6	1200					527	12	12	560.4	154.8	2940				527	12	42	226.2	539.5	2460
	528	13	25	581.469	460.223	1440			528	11	22	75.4	42.9	1260					528	12	11	576	139.2	3000				528	12	43	231.4	526.5	2520
	529	13	26	595.985	474.738	1500			529	11	23	79.3	24.7	1320					529	12	10	597.6	140.4	3060				529	12	44	206.7	529.1	2580
	530	13	27	613.915	478.154	1560			530	11	24	94.9	20.8	1380					530	12	9	603.6	140.4	3120				530	12	45	230.1	526.5	2640
	531	13	28	642.946	474.738	1620			531	11	25	102.7	29.9	1440					531	12	8	592.8	132	3180				531	12	46	249.6	530.4	2700
	532	13	29	648.069	456.808	1680			532	11	26	107.9	40.3	1500					532	12	7	608.4	124.8	3240				532	12	47	256.1	546	2760
	533	13	30	664.292	448.269	1740			533	11	27	106.6	65	1560					533	12	6	610.8	130.8	3300				533	12	48	266.5	553.8	2820
	534	13	31	678.808	448.269	1800			534	11	28	93.6	75.4	1620					534	12	5	589.2	116.4	3360				534	13	1	40.3	263.9	0
	535	13	32	688.2	453.392	1860			535	11	29	104	88.4	1680					535	12	4	585.6	104.4	3420				535	13	2	46.8	250.9	60
	536	13	33	696.738	459.369	1920			536	11	30	113.1	78	1740					536	12	3	592.8	86.4	3480				536	13	3	44.2	234	120
	537	13	34	712.962	462.785	1980			537	11	31	118.3	70.2	1800					537	12	2	615.6	90	3540				537	13	4	35.1	215.8	180
	538	13	35	728.331	459.369	2040			538	11	32	115.7	61.1	1860					538	12	1	634.8	104.4	3600				538	13	5	32.5	208	240
	539	13	36	747.115	444.854	2100			539	11	33	114.4	52	1920					539	13	61	43.2	558	0				539	13	6	42.9	192.4	300
	540	13	37	744.554	437.169	2160			540	11	34	127.4	49.4	1980					540	13	60	46.8	548.4	60				540	13	7	52	176.8	360
	541	13	38	734.308	427.777	2220			541	11	35	127.4	57.2	2040					541	13	59	55.2	529.2	120				541	13	8	66.3	171.6	420
	542	13	39	748.823	414.115	2280			542	11	36	124.8	74.1	2100					542	13	58	67.2	519.6	180				542	13	9	80.6	163.8	480
	543	13	40	771.877	420.946	2340			543	11	37	124.8	78	2160					543	13	57	85.2	510	240				543	13	10	87.1	163.8	540
	544	13	41	771.023	435.462	2400			544	11	38	137.8	84.5	2220					544	13	56	97.2	507.6	300				544	13	11	89.7	178.1	600
	545	13	42	774.438	453.392	2460			545	11	39	139.1	84.5	2280					545	13	55	112.8	504	360				545	13	12	88.4	187.2	660
	546	13	43	781.269	453.392	2520			546	11	40	154.7	72.8	2340					546	13	54	132	499.2	420				546	13	13	97.5	197.6	720
	547	13	44	793.223	457.662	2580			547	11	41	154.7	65	2400					547	13	53	144	486	480				547	13	14	110.5	188.5	780
	548	13	45	804.323	460.223	2640			548	11	42	145.6	52	2460					548	13	52	158.4	483.6	540				548	13	15	117	178.1	840
	549	13	46	804.323	460.223	2700			549	11	43	145.6	46.8	2520					549	13	51	169.2	486	600				549	13	16	123.5	197.6	900
	550	14	51	10.246	428.631	720			550	11	44	150.8	44.2	2580					550	13	50	180	495.6	660				550	13	17	143	217.1	960
	551	14	50	21.346	410.7	780			551	11	45	170.3	44.2	2640					551	13	49	198	500.4	720				551	13	18	150.8	232.7	1020
	552	14	49	30.738	391.062	840			552	11	46	169	44.2	2700					552	13	48	208.8	504	780				552	13	19	144.3	254.8	1080
	553	14	48	38.423	379.962	900			553	11	47	172.9	62.4	2760					553	13	47	228	505.2	840				553	13	20	152.1	273	1140
	554	14	47	50.377	373.131	960			554	11	48	166.4	89.7	2820					554	13	46	240	511.2	900				554	13	21	159.9	280.8	1200
	555	14	46	62.331	365.446	1020			555	11	49	167.7	96.2	2880					555	13	45	259.2	514.8	960				555	13	22	179.4	308.1	1260
	556	14	45	68.308	362.031	1080			556	11	50	202.8	96.2	2940					556	13	44	276	506.4	1020				556	13	23	187.2	306.8	1320
	557	14	44	74.285	362.885	1140			557	11	51	200.2	89.7	3000					557	13	43	285.6	495.6	1080				557	13	24	192.4	299	1380
	558	14	43	88.8	362.885	1200			558	11	52	200.2	78	3060					558	13	42	300	493.2	1140				558	13	25	198.9	292.5	1440
	559	14	42	99.9	362.031	1260			559	11	53	211.9	68.9	3120					559	13	41	318	504	1200				559	13	26	214.5	289.9	1500
	560	14	41	110.146	338.977	1320			560	11	54	219.7	68.9	3180					560	13	40	328.8	519.6	1260				560	13	27	221	278.2	1560
	561	14	40	119.538	337.269	1380			561	11	55	215.8	50.7	3240					561	13	39	336	530.4	1320				561	13	28	227.5	265.2	1620
	562	14	39	136.615	335.562	1440			562	11	56	213.2	42.9	3300					562	13	38	351.6	546	1380				562	13	29	249.6	254.8	1680
	563	14	38	146.862	344.1	1500			563	11	57	222.3	22.1	3360					563	13	37	349.2	543.6	1440				563	13	30	274.3	253.5	1740
	564	14	37	163.085	351.785	1560			564	11	58	205.4	14.3	3420					564	13	36	342	549.6	1500				564	13	31	288.6	245.7	1800
	565	14	36	174.185	355.2	1620			565	11	59	191.1	11.7	3480					565	13	35	352.8	553.2	1560				565	13	32	270.4	237.9	1860
	566	14	35	192.115	355.2	1680			566	11	60	182	7.8	3540					566	13	34	348	564	1620				566	13	33	271.7	219.7	1920
	567	14	34	197.238	373.985	1740			567	12	48	9.1	165.1	720					567	13	33	342	574.8	1680				567	13	34	256.1	221	1980
	568	14	33	205.777	392.769	1800			568	12	47	9.1	165.1	780					568	13	32	360	591.6	1740				568	13	35	239.2	219.7	2040
	569	14	32	217.731	403.015	1860			569	12	46	11.7	161.2	840					569	13	31	373.2	598.8	1800				569	13	36	228.8	208	2100
	570	14	31	216.023	414.969	1920			570	12	45	14.3	161.2	900					570	13	30	396	584.4	1860				570	13	37	248.3	192.4	2160
	571	14	30	242.492	411.554	1980			571	12	44	19.5	123.5	960					571	13	29	418.8	565.2	1920				571	13	38	265.2	205.4	2220
	572	14	29	242.492	411.554	2040			572	12	43	19.5	94.9	1020					572	13	28	427.2	568.8	1980				572	13	39	291.2	218.4	2280
	573	14	28	264.692	414.969	2100			573	12	42	19.5	70.2	1080					573	13	27	429.6	583.2	2040				573	13	40	305.5	234	2340
	574	14	27	247.615	434.608	2160			574	12	41	2.6	67.6	1140					574	13	26	441.6	582	2100				574	13	41	327.6	247	2400
	575	14	26	274.938	429.485	2220			575	12	40	2.6	53.3	1200					575	13	25	440.4	572.4	2160				575	13	42	334.1	236.6	2460
	576	14	25	285.185	429.485	2280			576	12	39	7.8	42.9	1260					576	13	24	427.2	576	2220				576	13	43	338	223.6	2520
	577	14	24	299.7	446.562	2340			577	12	38	19.5	42.9	1320					577	13	23	415.2	568.8	2280				577	13	44	325	223.6	2580
	578	14	23	321.9	421.8	2400			578	12	37	24.7	50.7	1380					578	13	22	422.4	570	2340				578	13	45	318.5	228.8	2640
	579	14	22	330.438	405.577	2460			579	12	36	24.7	78	1440					579	13	21	430.8	583.2	2400				579	13	46	318.5	211.9	2700
	580	14	21	339.831	402.162	2520			580	12	35	26	98.8	1500					580	13	20	427.2	574.8	2460				580	13	47	323.7	210.6	2760
	581	14	20	358.615	404.723	2580			581	12	34	27.3	110.5	1560					581	13	19	429.6	588	2520				581	13	48	332.8	209.3	2820
	582	14	19	367.154	396.185	2640			582	12	33	46.8	127.4	1620					582	13	18	414	595.2	2580				582	13	49	340.6	209.3	2880
	583	14	18	385.938	403.869	2700			583	12	32	61.1	133.9	1680					583	13	17	406.8	576	2640				583	13	50	325	236.6	2940
	584	14	17	396.185	400.454	2760			584	12	31	75.4	132.6	1740					584	13	16	406.8	552	2700				584	13	51	341.9	258.7	3000
	585	14	16	408.992	422.654	2820			585	12	30	83.2	132.6	1800					585	13	15	418.8	550.8	2760				585	13	52	353.6	236.6	3060
	586	14	15	388.5	422.654	2880			586	12	29	83.2	117	1860					586	13	14	435.6	548.4	2820				586	13	53	356.2	218.4	3120
	587	14	14	399.6	439.731	2940			587	12	28	87.1	102.7	1920					587	13	13	454.8	531.6	2880				587	13	54	365.3	215.8	3180
	588	14	13	399.6	436.315	3000			588	12	27	88.4	74.1	1980					588	13	12	469.2	525.6	2940				588	14	60	52	187.2	0
	589	14	12	415.823	438.877	3060			589	12	26	84.5	55.9	2040					589	13	11	494.4	520.8	3000				589	14	59	54.6	175.5	60
	590	14	11	428.631	432.9	3120			590	12	25	74.1	37.7	2100					590	13	10	496.8	512.4	3060				590	14	58	54.6	163.8	120
	591	14	10	433.754	410.7	3180			591	12	24	54.6	36.4	2160					591	13	9	502.8	512.4	3120				591	14	57	58.5	174.2	180
	592	14	9	452.538	408.992	3240			592	12	23	46.8	66.3	2220					592	13	8	511.2	510	3180				592	14	56	52	175.5	240
	593	14	8	484.131	409.846	3300			593	12	22	54.6	83.2	2280					593	13	7	526.8	505.2	3240				593	14	55	49.4	179.4	300
	594	14	7	508.892	416.677	3360			594	12	21	61.1	87.1	2340					594	13	6	542.4	512.4	3300				594	14	54	46.8	184.6	360
	595	14	6	531.946	417.531	3420			595	12	20	78	93.6	2400					595	13	5	556.8	512.4	3360				595	14	53	54.6	185.9	420
	596	14	5	560.123	421.8	3480			596	12	19	81.9	97.5	2460					596	13	4	578.4	498	3420				596	14	52	68.9	183.3	480
	597	14	4	577.2	395.331	3540			597	12	18	94.9	101.4	2520					597	13	3	604.8	496.8	3480				597	14	51	71.5	174.2	540
	598	14	3	590.008	370.569	3600			598	12	17	110.5	110.5	2580					598	13	2	627.6	513.6	3540				598	14	50	85.8	182	600
	599	14	2	602.815	342.392	3660			599	12	16	115.7	135.2	2640					599	13	1	637.2	526.8	3600				599	14	49	92.3	182	660
	600	14	1	621.6	328.731	3720			600	12	15	118.3	157.3	2700					600	14	31	634.8	426	1800				600	14	48	100.1	188.5	720
	601	15	2	17.931	164.792	0			601	12	14	136.5	170.3	2760					601	14	30	625.2	410.4	1860				601	14	47	106.6	198.9	780
	602	15	3	30.738	163.938	60			602	12	13	145.6	144.3	2820					602	14	29	628.8	392.4	1920				602	14	46	106.6	217.1	840
	603	15	4	36.715	151.131	120			603	12	12	167.7	144.3	2880					603	14	28	626.4	393.6	1980				603	14	45	114.4	205.4	900
	604	15	5	44.4	145.154	180			604	12	11	179.4	145.6	2940					604	14	27	620.4	372	2040				604	14	44	119.6	196.3	960
	605	15	6	59.769	145.154	240			605	12	10	193.7	133.9	3000					605	14	26	621.6	350.4	2100				605	14	43	118.3	201.5	1020
	606	15	7	72.577	159.669	300			606	12	9	204.1	163.8	3060					606	14	25	607.2	345.6	2160				606	14	42	106.6	208	1080
	607	15	8	83.677	159.669	360			607	12	8	228.8	170.3	3120					607	14	24	600	355.2	2220				607	14	41	119.6	213.2	1140
	608	15	9	96.485	157.108	420			608	12	7	263.9	176.8	3180					608	14	23	608.4	362.4	2280				608	14	40	111.8	210.6	1200
	609	15	10	118.685	160.523	480			609	12	6	283.4	180.7	3240					609	14	22	607.2	372	2340				609	14	39	110.5	201.5	1260
	610	15	11	132.346	161.377	540			610	12	5	308.1	188.5	3300					610	14	21	586.8	387.6	2400				610	14	38	119.6	193.7	1320
	611	15	12	148.569	163.085	600			611	12	4	348.4	176.8	3360					611	14	20	573.6	390	2460				611	14	37	119.6	183.3	1380
	612	15	13	163.938	173.331	660			612	12	3	374.4	159.9	3420					612	14	19	560.4	393.6	2520				612	14	36	115.7	171.6	1440
	613	15	14	176.746	163.085	720			613	12	2	382.2	154.7	3480					613	14	18	560.4	375.6	2580				613	14	35	130	180.7	1500
	614	15	15	199.8	159.669	780			614	12	1	382.2	124.8	3540					614	14	17	547.2	386.4	2640				614	14	34	137.8	195	1560
	615	15	16	221.146	158.815	840			615	13	44	2.6	386.1	1140					615	14	16	552	387.6	2700				615	14	33	139.1	210.6	1620
	616	15	17	236.515	146.008	900			616	13	43	6.5	392.6	1200					616	14	15	552	404.4	2760				616	14	32	139.1	224.9	1680
	617	15	18	249.323	135.762	960			617	13	42	7.8	403	1260					617	14	14	552	410.4	2820				617	14	31	131.3	245.7	1740
	618	15	19	259.569	113.562	1020			618	13	41	7.8	408.2	1320					618	14	13	556.8	409.2	2880				618	14	30	106.6	224.9	1800
	619	15	20	265.546	94.777	1080			619	13	40	10.4	413.4	1380					619	14	12	564	424.8	2940				619	14	29	100.1	209.3	1860
	620	15	21	270.669	72.577	1140			620	13	39	10.4	414.7	1440					620	14	11	580.8	424.8	3000				620	14	28	117	214.5	1920
	621	15	22	292.015	64.038	1200			621	13	38	14.3	421.2	1500					621	14	10	592.8	432	3060				621	14	27	130	209.3	1980
	622	15	23	311.654	54.646	1260			622	13	37	14.3	421.2	1560					622	14	9	600	442.8	3120				622	14	26	135.2	195	2040
	623	15	24	335.562	43.546	1320			623	13	36	3.9	421.2	1620					623	14	8	606	463.2	3180				623	14	25	152.1	165.1	2100
	624	15	25	365.446	41.838	1380			624	13	35	3.9	438.1	1680					624	14	7	608.4	452.4	3240				624	14	24	148.2	182	2160
	625	15	26	366.3	67.454	1440			625	13	34	10.4	442	1740					625	14	6	592.8	462	3300				625	14	23	152.1	193.7	2220
	626	15	27	384.231	79.408	1500			626	13	33	11.7	466.7	1800					626	14	5	604.8	453.6	3360				626	14	22	143	210.6	2280
	627	15	28	385.085	93.923	1560			627	13	32	3.9	495.3	1860					627	14	4	590.4	454.8	3420				627	14	21	161.2	182	2340
	628	15	29	408.138	102.462	1620			628	13	31	20.8	491.4	1920					628	14	3	588	444	3480				628	14	20	171.6	180.7	2400
	629	15	30	408.992	115.269	1680			629	13	30	37.7	487.5	1980					629	14	2	598.8	429.6	3540				629	14	19	174.2	191.1	2460
	630	15	31	385.085	120.392	1740			630	13	29	42.9	473.2	2040					630	14	1	604.8	428.4	3600				630	14	18	161.2	192.4	2520
	631	15	32	389.354	140.031	1800			631	13	28	52	473.2	2100					631	15	1	129.6	531.6	0				631	14	17	166.4	184.6	2580
	632	15	33	404.723	144.3	1860			632	13	27	70.2	483.6	2160					632	15	2	142.8	524.4	60				632	14	16	183.3	193.7	2640
	633	15	34	413.262	123.808	1920			633	13	26	67.6	483.6	2220					633	15	3	158.4	512.4	120				633	14	15	197.6	210.6	2700
	634	15	35	426.069	114.415	1980			634	13	25	67.6	490.1	2280					634	15	4	181.2	516	180				634	14	14	205.4	222.3	2760
	635	15	36	429.485	94.777	2040			635	13	24	67.6	509.6	2340					635	15	5	195.6	538.8	240				635	14	13	201.5	244.4	2820
	636	15	37	425.215	75.992	2100			636	13	23	67.6	525.2	2400					636	15	6	218.4	548.4	300				636	14	12	198.9	239.2	2880
	637	15	38	419.238	63.185	2160			637	13	22	62.4	543.4	2460					637	15	7	235.2	542.4	360				637	14	11	201.5	217.1	2940
	638	15	39	419.238	47.815	2220			638	13	21	93.6	546	2520					638	15	8	260.4	547.2	420				638	14	10	211.9	205.4	3000
	639	15	40	420.946	30.738	2280			639	13	20	102.7	546	2580					639	15	9	278.4	531.6	480				639	14	9	215.8	213.2	3060
	640	15	41	437.169	17.077	2340			640	13	19	104	546	2640					640	15	10	286.8	549.6	540				640	14	8	214.5	222.3	3120
	641	15	42	444.854	13.662	2400			641	13	18	124.8	548.6	2700					641	15	11	301.2	560.4	600				641	14	7	221	217.1	3180
	642	15	43	460.223	12.808	2460			642	13	17	153.4	549.9	2760					642	15	12	324	564	660				642	14	6	239.2	197.6	3240
	643	15	44	480.715	6.831	2520			643	13	16	170.3	553.8	2820					643	15	13	343.2	579.6	720				643	14	5	244.4	192.4	3300
	644	15	45	503.769	6.831	2580			644	13	15	193.7	551.2	2880					644	15	14	364.8	579.6	780				644	14	4	248.3	202.8	3360
	645	15	46	504.623	6.831	2640			645	13	14	210.6	543.4	2940					645	15	15	381.6	571.2	840				645	14	3	243.1	205.4	3420
	646	15	47	525.969	11.1	2700			646	13	13	222.3	534.3	3000					646	15	16	400.8	571.2	900				646	14	2	252.2	195	3480
	647	15	48	555	4.269	2760			647	13	12	230.1	533	3060					647	15	17	423.6	559.2	960				647	14	1	252.2	178.1	3540
	648	15	49	568.662	10.246	2820			648	13	11	258.7	529.1	3120					648	15	18	433.2	547.2	1020				648	15	1	74.1	538.2	0
	649	15	50	568.662	10.246	2880			649	13	10	266.5	533	3180					649	15	19	452.4	558	1080				649	15	2	87.1	547.3	60
	650	15	51	568.662	10.246	2940			650	13	9	261.3	542.1	3240					650	15	20	456	574.8	1140				650	15	3	84.5	562.9	120
	651	16	1	204.069	298.846	0			651	13	8	279.5	565.5	3300					651	15	21	475.2	565.2	1200				651	15	4	78	577.2	180
	652	16	2	214.315	292.015	60			652	13	7	296.4	572	3360					652	15	22	493.2	565.2	1260				652	15	5	94.9	582.4	240
	653	16	3	210.046	276.646	120			653	13	6	306.8	583.7	3420					653	15	23	486	546	1320				653	15	6	101.4	575.9	300
	654	16	4	225.415	260.423	180			654	13	5	309.4	595.4	3480					654	15	24	506.4	556.8	1380				654	15	7	113.1	581.1	360
	655	16	5	231.392	260.423	240			655	13	4	326.3	618.8	3540					655	15	25	519.6	547.2	1440				655	15	8	143	599.3	420
	656	16	6	244.2	262.131	300			656	13	3	351	620.1	3600					656	15	26	524.4	517.2	1500				656	15	9	130	607.1	480
	657	16	7	262.985	273.231	360			657	13	2	370.5	612.3	3660					657	15	27	511.2	504	1560				657	15	10	122.2	609.7	540
	658	16	8	273.231	274.938	420			658	13	1	377	595.4	3720					658	15	28	531.6	498	1620				658	15	11	122.2	598	600
	659	16	9	273.231	274.938	480			659	14	52	6.5	239.2	660					659	15	29	546	495.6	1680				659	15	12	122.2	573.3	660
	660	16	10	283.477	274.938	540			660	14	51	6.5	239.2	720					660	15	30	568.8	511.2	1740				660	15	13	111.8	551.2	720
	661	16	11	298.846	266.4	600			661	14	50	13	218.4	780					661	15	31	582	500.4	1800				661	15	14	124.8	543.4	780
	662	16	12	294.577	262.985	660			662	14	49	24.7	209.3	840					662	15	32	604.8	484.8	1860				662	15	15	137.8	535.6	840
	663	16	13	292.015	248.469	720			663	14	48	5.2	206.7	900					663	15	33	622.8	490.8	1920				663	15	16	156	518.7	900
	664	16	14	306.531	249.323	780			664	14	47	0	223.6	960					664	15	34	637.2	502.8	1980				664	15	17	165.1	522.6	960
	665	16	15	319.338	262.131	840			665	14	46	19.5	221	1020					665	15	35	649.2	484.8	2040				665	15	18	195	533	1020
	666	16	16	321.046	268.962	900			666	14	45	28.6	206.7	1080					666	15	36	662.4	464.4	2100				666	15	19	204.1	535.6	1080
	667	16	17	321.9	279.208	960			667	14	44	28.6	206.7	1140					667	16	1	140.4	141.6	0				667	15	20	206.7	534.3	1140
	668	16	18	315.069	297.992	1020			668	14	43	29.9	214.5	1200					668	16	2	157.2	141.6	60				668	15	21	211.9	533	1200
	669	16	19	315.069	297.992	1080			669	14	42	39	214.5	1260					669	16	3	170.4	145.2	120				669	15	22	211.9	518.7	1260
	670	16	20	317.631	306.531	1140			670	14	41	45.5	214.5	1320					670	16	4	182.4	142.8	180				670	15	23	213.2	516.1	1320
	671	16	21	333	319.338	1200			671	14	40	59.8	219.7	1380					671	16	5	198	123.6	240				671	15	24	208	508.3	1380
	672	16	22	344.1	323.608	1260			672	14	39	45.5	234	1440					672	16	6	200.4	112.8	300				672	15	25	198.9	512.2	1440
	673	16	23	356.054	310.8	1320			673	14	38	58.5	245.7	1500					673	16	7	218.4	106.8	360				673	15	26	183.3	521.3	1500
	674	16	24	356.054	310.8	1380			674	14	37	61.1	252.2	1560					674	16	8	244.8	112.8	420				674	15	27	180.7	513.5	1560
	675	16	25	377.4	302.262	1440			675	14	36	75.4	258.7	1620					675	16	9	262.8	112.8	480				675	15	28	180.7	501.8	1620
	676	16	26	388.5	288.6	1500			676	14	35	81.9	235.3	1680					676	16	10	285.6	100.8	540				676	15	29	195	501.8	1680
	677	16	27	395.331	278.354	1560			677	14	34	91	232.7	1740					677	16	11	295.2	85.2	600				677	15	30	213.2	497.9	1740
	678	16	28	416.677	262.131	1620			678	14	33	75.4	239.2	1800					678	16	12	318	84	660				678	15	31	218.4	509.6	1800
	679	16	29	430.338	265.546	1680			679	14	32	63.7	257.4	1860					679	16	13	328.8	75.6	720				679	15	32	222.3	522.6	1860
	680	16	30	444.854	252.738	1740			680	14	31	39	258.7	1920					680	16	14	333.6	66	780				680	15	33	236.6	536.9	1920
	681	16	31	464.492	245.908	1800			681	14	30	29.9	284.7	1980					681	16	15	350.4	46.8	840				681	15	34	248.3	527.8	1980
	682	16	32	478.154	249.323	1860			682	14	29	35.1	310.7	2040					682	16	16	368.4	25.2	900				682	15	35	253.5	508.3	2040
	683	16	33	478.154	249.323	1920			683	14	28	41.6	289.9	2100					683	16	17	375.6	7.2	960				683	15	36	234	501.8	2100
	684	16	34	484.131	252.738	1980			684	14	27	41.6	310.7	2160					684	16	18	397.2	3.6	1020				684	15	37	244.4	491.4	2160
	685	16	35	498.646	257.862	2040			685	14	26	62.4	310.7	2220					685	16	19	416.4	8.4	1080				685	15	38	250.9	490.1	2220
	686	16	36	515.723	269.815	2100			686	14	25	71.5	276.9	2280					686	16	20	428.4	1.2	1140				686	15	39	262.6	479.7	2280
	687	16	37	534.508	276.646	2160			687	14	24	87.1	263.9	2340					687	17	33	129.6	423.6	0				687	15	40	262.6	462.8	2340
	688	16	38	552.438	269.815	2220			688	14	23	91	253.5	2400					688	17	32	142.8	430.8	60				688	15	41	276.9	465.4	2400
	689	16	39	563.538	269.815	2280			689	14	22	93.6	250.9	2460					689	17	31	159.6	438	120				689	15	42	291.2	470.6	2460
	690	16	40	582.323	261.277	2340			690	14	21	120.9	250.9	2520					690	17	30	169.2	442.8	180				690	15	43	288.6	491.4	2520
	691	16	41	601.108	263.838	2400			691	14	20	149.5	248.3	2580					691	17	29	189.6	457.2	240				691	15	44	293.8	534.3	2580
	692	16	42	608.792	271.523	2460			692	14	19	170.3	248.3	2640					692	17	28	205.2	468	300				692	15	45	279.5	539.5	2640
	693	16	43	619.892	282.623	2520			693	14	18	183.3	249.6	2700					693	17	27	226.8	477.6	360				693	15	46	291.2	564.2	2700
	694	16	44	630.138	284.331	2580			694	14	17	193.7	250.9	2760					694	17	26	240	478.8	420				694	15	47	296.4	570.7	2760
	695	16	45	646.362	286.038	2640			695	14	16	211.9	260	2820					695	17	25	259.2	477.6	480				695	15	48	276.9	570.7	2820
	696	16	46	652.338	275.792	2700			696	14	15	217.1	270.4	2880					696	17	24	272.4	469.2	540				696	15	49	305.5	588.9	2880
	697	16	47	668.562	267.254	2760			697	14	14	240.5	287.3	2940					697	17	23	289.2	450	600				697	15	50	315.9	586.3	2940
	698	17	1	117.831	194.677	0			698	14	13	265.2	287.3	3000					698	17	22	307.2	430.8	660				698	15	51	317.2	578.5	3000
	699	17	2	116.977	210.9	60			699	14	12	299	286	3060					699	17	21	320.4	421.2	720				699	15	52	326.3	575.9	3060
	700	17	3	122.1	231.392	120			700	14	11	319.8	291.2	3120					700	17	20	336	404.4	780				700	16	1	3.9	432.9	0
	701	17	4	136.615	238.223	180			701	14	10	336.7	310.7	3180					701	17	19	354	397.2	840				701	16	2	18.2	430.3	60
	702	17	5	149.423	232.246	240			702	14	9	352.3	323.7	3240					702	17	18	379.2	406.8	900				702	16	3	19.5	422.5	120
	703	17	6	156.254	220.292	300			703	14	8	373.1	353.6	3300					703	17	17	398.4	418.8	960				703	16	4	26	416	180
	704	17	7	176.746	220.292	360			704	14	7	387.4	375.7	3360					704	17	16	414	433.2	1020				704	16	5	27.3	429	240
	705	17	8	200.654	210.046	420			705	14	6	406.9	375.7	3420					705	17	15	427.2	442.8	1080				705	16	6	27.3	442	300
	706	17	9	202.362	180.162	480			706	14	5	422.5	386.1	3480					706	17	14	448.8	453.6	1140				706	16	7	24.7	453.7	360
	707	17	10	214.315	175.892	540			707	14	4	431.6	386.1	3540					707	17	13	464.4	457.2	1200				707	16	8	29.9	457.6	420
	708	17	11	236.515	168.208	600			708	14	3	457.6	352.3	3600					708	17	12	480	444	1260				708	16	9	49.4	461.5	480
	709	17	12	256.154	157.108	660			709	14	2	466.7	345.8	3660					709	17	11	490.8	432	1320				709	16	10	49.4	440.7	540
	710	17	13	274.938	157.962	720			710	14	1	468	354.9	3720					710	17	10	487.2	409.2	1380				710	16	11	57.2	436.8	600
	711	17	14	281.769	140.031	780			711	15	3	417.3	41.6	3600					711	17	9	481.2	385.2	1440				711	16	12	62.4	451.1	660
	712	17	15	297.992	140.885	840			712	15	2	417.3	36.4	3660					712	17	8	508.8	370.8	1500				712	16	13	63.7	457.6	720
	713	17	16	312.508	150.277	900			713	15	1	419.9	31.2	3720					713	17	7	529.2	358.8	1560				713	16	14	78	456.3	780
	714	17	17	329.585	151.131	960			714	16	43	14.3	269.1	1020					714	17	6	543.6	349.2	1620				714	16	15	83.2	452.4	840
	715	17	18	335.562	141.738	1020			715	16	42	14.3	248.3	1080					715	17	5	561.6	345.6	1680				715	16	16	83.2	443.3	900
	716	17	19	335.562	124.662	1080			716	16	41	14.3	222.3	1140					716	17	4	572.4	356.4	1740				716	16	17	91	434.2	960
	717	17	20	345.808	111.854	1140			717	16	40	18.2	193.7	1200					717	17	3	572.4	370.8	1800				717	16	18	91	423.8	1020
	718	17	21	354.346	107.585	1200			718	16	39	23.4	185.9	1260					718	17	2	582	393.6	1860				718	16	19	101.4	416	1080
	719	17	22	346.662	89.654	1260			719	16	38	23.4	167.7	1320					719	17	1	597.6	404.4	1920				719	16	20	113.1	416	1140
	720	17	23	353.492	69.162	1320			720	16	37	42.9	153.4	1380					720	18	51	13.2	92.4	600				720	16	21	115.7	404.3	1200
	721	17	24	368.862	72.577	1380			721	16	36	57.2	153.4	1440					721	18	50	21.6	86.4	660				721	16	22	115.7	384.8	1260
	722	17	25	370.569	73.431	1440			722	16	35	67.6	154.7	1500					722	18	49	34.8	87.6	720				722	16	23	124.8	380.9	1320
	723	17	26	377.4	89.654	1500			723	16	34	78	175.5	1560					723	18	48	48	96	780				723	16	24	133.9	384.8	1380
	724	17	27	362.885	85.385	1560			724	16	33	72.8	157.3	1620					724	18	47	48	102	840				724	16	25	145.6	375.7	1440
	725	17	28	377.4	67.454	1620			725	16	32	58.5	161.2	1680					725	18	46	60	105.6	900				725	16	26	149.5	361.4	1500
	726	17	29	391.915	69.162	1680			726	16	31	58.5	179.4	1740					726	18	45	70.8	103.2	960				726	16	27	170.3	361.4	1560
	727	17	30	397.038	69.162	1740			727	16	30	40.3	179.4	1800					727	18	44	87.6	94.8	1020				727	16	28	189.8	366.6	1620
	728	17	31	414.969	79.408	1800			728	16	29	27.3	183.3	1860					728	18	43	97.2	91.2	1080				728	16	29	191.1	377	1680
	729	17	32	427.777	80.262	1860			729	16	28	59.8	192.4	1920					729	18	42	105.6	91.2	1140				729	16	30	205.4	388.7	1740
	730	17	33	442.292	76.846	1920			730	16	27	59.8	192.4	1980					730	18	41	111.6	91.2	1200				730	16	31	214.5	375.7	1800
	731	17	34	440.585	56.354	1980			731	16	26	44.2	200.2	2040					731	18	40	120	102	1260				731	16	32	221	349.7	1860
	732	17	35	432.9	55.5	2040			732	16	25	44.2	210.6	2100					732	18	39	123.6	112.8	1320				732	16	33	215.8	330.2	1920
	733	17	36	414.115	43.546	2100			733	16	24	44.2	234	2160					733	18	38	132	117.6	1380				733	16	34	234	318.5	1980
	734	17	37	414.115	22.2	2160			734	16	23	44.2	243.1	2220					734	18	37	138	121.2	1440				734	16	35	240.5	325	2040
	735	17	38	437.169	18.785	2220			735	16	22	39	262.6	2280					735	18	36	144	128.4	1500				735	16	36	234	349.7	2100
	736	17	39	452.538	5.977	2280			736	16	21	54.6	261.3	2340					736	18	35	153.6	134.4	1560				736	16	37	234	360.1	2160
	737	17	40	469.615	8.538	2340			737	16	20	76.7	247	2400					737	18	34	163.2	126	1620				737	16	38	248.3	383.5	2220
	738	17	41	475.592	28.177	2400			738	16	19	87.1	235.3	2460					738	18	33	170.4	116.4	1680				738	16	39	248.3	393.9	2280
	739	17	42	490.962	28.177	2460			739	16	18	93.6	226.2	2520					739	18	32	184.8	111.6	1740				739	16	40	260	405.6	2340
	740	17	43	513.162	29.031	2520			740	16	17	84.5	223.6	2580					740	18	31	193.2	111.6	1800				740	16	41	270.4	408.2	2400
	741	17	44	519.992	42.692	2580			741	16	16	63.7	210.6	2640					741	18	30	200.4	116.4	1860				741	16	42	286	396.5	2460
	742	17	45	536.215	51.231	2640			742	16	15	68.9	213.2	2700					742	18	29	208.8	123.6	1920				742	16	43	293.8	408.2	2520
	743	17	46	549.023	58.915	2700			743	16	14	87.1	213.2	2760					743	18	28	211.2	129.6	1980				743	16	44	317.2	416	2580
	744	18	47	11.1	40.131	960			744	16	13	101.4	193.7	2820					744	18	27	224.4	136.8	2040				744	16	45	313.3	447.2	2640
	745	18	46	21.346	43.546	1020			745	16	12	118.3	191.1	2880					745	18	26	237.6	140.4	2100				745	16	46	313.3	456.3	2700
	746	18	45	32.446	51.231	1080			746	16	11	145.6	175.5	2940					746	18	25	246	135.6	2160				746	16	47	322.4	462.8	2760
	747	18	44	40.131	70.015	1140			747	16	10	165.1	175.5	3000					747	18	24	254.4	129.6	2220				747	17	1	28.6	364	0
	748	18	43	63.185	73.431	1200			748	16	9	183.3	162.5	3060					748	18	23	265.2	132	2280				748	17	2	19.5	331.5	60
	749	18	42	71.723	75.138	1260			749	16	8	211.9	165.1	3120					749	18	22	264	130.8	2340				749	17	3	27.3	331.5	120
	750	18	41	76.846	90.508	1320			750	16	7	248.3	167.7	3180					750	18	21	273.6	135.6	2400				750	17	4	22.1	323.7	180
	751	18	40	80.262	98.192	1380			751	16	6	287.3	169	3240					751	18	20	291.6	117.6	2460				751	17	5	14.3	309.4	240
	752	18	39	66.6	108.438	1440			752	16	5	326.3	170.3	3300					752	18	19	306	106.8	2520				752	17	6	19.5	292.5	300
	753	18	38	58.915	114.415	1500			753	16	4	351	171.6	3360					753	18	18	315.6	99.6	2580				753	17	7	5.2	286	360
	754	18	37	79.408	122.1	1560			754	16	3	377	172.9	3420					754	18	17	327.6	93.6	2640				754	17	8	6.5	273	420
	755	18	36	94.777	143.446	1620			755	16	2	395.2	172.9	3480					755	18	16	339.6	102	2700				755	17	9	16.9	275.6	480
	756	18	35	115.269	146.008	1680			756	16	1	412.1	163.8	3540					756	18	15	356.4	106.8	2760				756	17	10	14.3	288.6	540
	757	18	34	134.908	147.715	1740			757	17	1	41.6	379.6	0					757	18	14	363.6	105.6	2820				757	17	11	20.8	302.9	600
	758	18	33	140.031	123.808	1800			758	17	2	42.9	395.2	60					758	18	13	375.6	114	2880				758	17	12	19.5	318.5	660
	759	18	32	157.962	120.392	1860			759	17	3	45.5	401.7	120					759	18	12	382.8	126	2940				759	17	13	37.7	335.4	720
	760	18	31	175.038	116.123	1920			760	17	4	54.6	429	180					760	18	11	381.6	132	3000				760	17	14	49.4	328.9	780
	761	18	30	186.138	125.515	1980			761	17	5	54.6	438.1	240					761	18	10	388.8	135.6	3060				761	17	15	53.3	318.5	840
	762	18	29	173.331	126.369	2040			762	17	6	54.6	453.7	300					762	18	9	411.6	130.8	3120				762	17	16	55.9	312	900
	763	18	28	157.962	128.931	2100			763	17	7	59.8	443.3	360					763	18	8	400.8	139.2	3180				763	17	17	70.2	297.7	960
	764	18	27	148.569	134.908	2160			764	17	8	71.5	442	420					764	18	7	414	124.8	3240				764	17	18	83.2	308.1	1020
	765	18	26	144.3	154.546	2220			765	17	9	76.7	442	480					765	18	6	426	114	3300				765	17	19	83.2	314.6	1080
	766	18	25	156.254	157.108	2280			766	17	10	83.2	423.8	540					766	18	5	433.2	114	3360				766	17	20	101.4	322.4	1140
	767	18	24	157.962	157.962	2340			767	17	11	96.2	423.8	600					767	18	4	433.2	126	3420				767	17	21	105.3	323.7	1200
	768	18	23	173.331	157.962	2400			768	17	12	105.3	418.6	660					768	18	3	427.2	118.8	3480				768	17	22	110.5	332.8	1260
	769	18	22	191.262	158.815	2460			769	17	13	122.2	409.5	720					769	18	2	444	121.2	3540				769	17	23	118.3	344.5	1320
	770	18	21	201.508	175.038	2520			770	17	14	143	408.2	780					770	18	1	452.4	118.8	3600				770	17	24	128.7	345.8	1380
	771	18	20	210.9	192.969	2580			771	17	15	158.6	412.1	840					771	19	26	315.6	298.8	0				771	17	25	136.5	341.9	1440
	772	18	19	219.438	207.485	2640			772	17	16	163.8	423.8	900					772	19	25	332.4	301.2	60				772	17	26	146.9	335.4	1500
	773	18	18	227.977	207.485	2700			773	17	17	153.4	434.2	960					773	19	24	312	296.4	120				773	17	27	162.5	331.5	1560
	774	18	17	236.515	221.146	2760			774	17	18	184.6	435.5	1020					774	19	23	296.4	297.6	180				774	17	28	176.8	338	1620
	775	18	16	239.077	244.2	2820			775	17	19	184.6	434.2	1080					775	19	22	295.2	298.8	240				775	17	29	184.6	334.1	1680
	776	18	15	265.546	233.1	2880			776	17	20	185.9	444.6	1140					776	19	21	307.2	314.4	300				776	17	30	200.2	332.8	1740
	777	18	14	307.385	224.562	2940			777	17	21	195	451.1	1200					777	19	20	330	337.2	360				777	17	31	198.9	315.9	1800
	778	18	13	359.469	224.562	3000			778	17	22	209.3	436.8	1260					778	19	19	346.8	343.2	420				778	17	32	202.8	304.2	1860
	779	18	12	403.869	224.562	3060			779	17	23	204.1	426.4	1320					779	19	18	385.2	338.4	480				779	17	33	208	301.6	1920
	780	18	11	434.608	227.977	3120			780	17	24	192.4	418.6	1380					780	19	17	398.4	319.2	540				780	17	34	223.6	308.1	1980
	781	18	10	449.977	231.392	3180			781	17	25	192.4	404.3	1440					781	19	16	416.4	302.4	600				781	17	35	232.7	318.5	2040
	782	18	9	468.762	214.315	3240			782	17	26	221	384.8	1500					782	19	15	439.2	277.2	660				782	17	36	237.9	304.2	2100
	783	18	8	491.815	221.146	3300			783	17	27	221	399.1	1560					783	19	14	447.6	259.2	720				783	17	37	276.9	313.3	2160
	784	18	7	531.092	233.1	3360			784	17	28	239.2	417.3	1620					784	19	13	464.4	240	780				784	18	60	1.3	217.1	0
	785	18	6	548.169	247.615	3420			785	17	29	247	432.9	1680					785	19	12	470.4	216	840				785	18	59	10.4	227.5	60
	786	18	5	572.931	264.692	3480			786	17	30	235.3	453.7	1740					786	19	11	477.6	219.6	900				786	18	58	15.6	236.6	120
	787	18	4	620.746	260.423	3540			787	17	31	240.5	466.7	1800					787	19	10	480	216	960				787	18	57	14.3	253.5	180
	788	18	3	649.777	249.323	3600			788	17	32	271.7	466.7	1860					788	19	9	484.8	186	1020				788	18	56	1.3	276.9	240
	789	18	2	675.392	227.977	3660			789	17	33	273	458.9	1920					789	19	8	494.4	159.6	1080				789	18	55	0	292.5	300
	790	18	1	678.808	218.585	3720			790	17	34	263.9	440.7	1980					790	19	7	518.4	165.6	1140				790	18	54	0	278.2	360
	791	19	1	132	447.8	0			791	17	35	288.6	436.8	2040					791	19	6	536.4	162	1200				791	18	53	5.2	271.7	420
	792	19	2	129.6	426.2	60			792	17	36	305.5	432.9	2100					792	19	5	549.6	156	1260				792	18	52	3.9	266.5	480
	793	19	3	129.6	408.6	120			793	17	37	317.2	445.9	2160					793	19	4	561.6	140.4	1320				793	18	51	3.9	253.5	540
	794	19	4	147.2	408.6	180			794	17	38	318.5	452.4	2220					794	19	3	553.2	115.2	1380				794	18	50	11.7	243.1	600
	795	19	5	144	396.6	240			795	17	39	335.4	473.2	2280					795	19	2	529.2	126	1440				795	18	49	2.6	231.4	660
	796	19	6	152	395	300			796	18	1	80.6	582.4	0					796	19	1	508.8	130.8	1500				796	18	48	7.8	219.7	720
	797	19	7	163.2	395.8	360			797	18	2	80.6	582.4	60					797	20	58	38.4	386.4	180				797	18	47	11.7	205.4	780
	798	19	8	164	375	420			798	18	3	63.7	595.4	120					798	20	57	43.2	379.2	240				798	18	46	22.1	195	840
	799	19	9	176.8	365.4	480			799	18	4	61.1	579.8	180					799	20	56	54	373.2	300				799	18	45	32.5	195	900
	800	19	10	191.2	355	540			800	18	5	57.2	569.4	240					800	20	55	58.8	373.2	360				800	18	44	44.2	197.6	960
	801	19	11	205.6	357.4	600			801	18	6	62.4	540.8	300					801	20	54	63.6	374.4	420				801	18	43	48.1	208	1020
	802	19	12	218.4	347.8	660			802	18	7	62.4	540.8	360					802	20	53	74.4	373.2	480				802	18	42	65	210.6	1080
	803	19	13	238.4	346.2	720			803	18	8	76.7	534.3	420					803	20	52	86.4	369.6	540				803	18	41	66.3	217.1	1140
	804	19	14	240.8	339	780			804	18	9	91	510.9	480					804	20	51	98.4	367.2	600				804	18	40	71.5	231.4	1200
	805	19	15	252	331.8	840			805	18	10	93.6	495.3	540					805	20	50	105.6	367.2	660				805	18	39	81.9	221	1260
	806	19	16	268.8	335.8	900			806	18	11	105.3	494	600					806	20	49	110.4	368.4	720				806	18	38	80.6	213.2	1320
	807	19	17	276	347.8	960			807	18	12	85.8	469.3	660					807	20	48	115.2	369.6	780				807	18	37	89.7	192.4	1380
	808	19	18	294.4	347.8	1020			808	18	13	93.6	443.3	720					808	20	47	128.4	370.8	840				808	18	36	94.9	180.7	1440
	809	19	19	308.8	355.8	1080			809	18	14	93.6	443.3	780					809	20	46	141.6	376.8	900				809	18	35	100.1	167.7	1500
	810	19	20	318.4	376.6	1140			810	18	15	109.2	443.3	840					810	20	45	140.4	390	960				810	18	34	118.3	174.2	1560
	811	19	21	329.6	395	1200			811	18	16	113.1	443.3	900					811	20	44	147.6	392.4	1020				811	18	33	131.3	176.8	1620
	812	19	22	356	391	1260			812	18	17	132.6	444.6	960					812	20	43	157.2	394.8	1080				812	18	32	144.3	175.5	1680
	813	19	23	366.4	405.4	1320			813	18	18	154.7	438.1	1020					813	20	42	158.4	398.4	1140				813	18	31	135.2	169	1740
	814	19	24	366.4	432.6	1380			814	18	19	171.6	426.4	1080					814	20	41	164.4	410.4	1200				814	18	30	124.8	159.9	1800
	815	19	25	367.2	455.8	1440			815	18	20	166.4	409.5	1140					815	20	40	175.2	416.4	1260				815	18	29	131.3	153.4	1860
	816	19	26	380	463	1500			816	18	21	166.4	409.5	1200					816	20	39	186	416.4	1320				816	18	28	141.7	145.6	1920
	817	19	27	389.6	464.6	1560			817	18	22	148.2	395.2	1260					817	20	38	189.6	415.2	1380				817	18	27	153.4	154.7	1980
	818	19	28	401.6	467	1620			818	18	23	148.2	379.6	1320					818	20	37	194.4	415.2	1440				818	18	26	167.7	161.2	2040
	819	19	29	417.6	467	1680			819	18	24	165.1	375.7	1380					819	20	36	207.6	416.4	1500				819	18	25	175.5	172.9	2100
	820	19	30	430.4	462.2	1740			820	18	25	185.9	375.7	1440					820	20	35	210	426	1560				820	18	24	178.1	179.4	2160
	821	19	31	430.4	450.2	1800			821	18	26	189.8	390	1500					821	20	34	216	428.4	1620				821	18	23	182	171.6	2220
	822	19	32	420	459	1860			822	18	27	189.8	390	1560					822	20	33	228	426	1680				822	18	22	179.4	158.6	2280
	823	19	33	425.6	471	1920			823	18	28	189.8	390	1620					823	20	32	231.6	429.6	1740				823	18	21	188.5	165.1	2340
	824	19	34	440	485.4	1980			824	18	29	204.1	404.3	1680					824	20	31	232.8	439.2	1800				824	18	20	196.3	171.6	2400
	825	19	35	444.8	493.4	2040			825	18	30	209.3	412.1	1740					825	20	30	249.6	433.2	1860				825	18	19	200.2	179.4	2460
	826	19	36	459.2	495.8	2100			826	18	31	226.2	418.6	1800					826	20	29	270	432	1920				826	18	18	201.5	189.8	2520
	827	19	37	457.6	481.4	2160			827	18	32	243.1	419.9	1860					827	20	28	280.8	441.6	1980				827	18	17	214.5	175.5	2580
	828	19	38	457.6	465.4	2220			828	18	33	265.2	438.1	1920					828	20	27	294	446.4	2040				828	18	16	218.4	157.3	2640
	829	19	39	457.6	439.8	2280			829	18	34	275.6	455	1980					829	20	26	302.4	432	2100				829	18	15	210.6	159.9	2700
	830	19	40	475.2	437.4	2340			830	18	35	301.6	460.2	2040					830	20	25	302.4	440.4	2160				830	18	14	188.5	170.3	2760
	831	19	41	487.2	440.6	2400			831	18	36	318.5	449.8	2100					831	20	24	313.2	440.4	2220				831	18	13	192.4	172.9	2820
	832	19	42	497.6	448.6	2460			832	18	37	308.1	439.4	2160					832	20	23	320.4	440.4	2280				832	18	12	184.6	189.8	2880
	833	19	43	511.2	448.6	2520			833	18	38	308.1	435.5	2220					833	20	22	333.6	433.2	2340				833	18	11	187.2	193.7	2940
	834	19	44	516.8	441.4	2580			834	18	39	325	406.9	2280					834	20	21	348	427.2	2400				834	18	10	166.4	189.8	3000
	835	19	45	533.6	449.4	2640			835	18	40	334.1	403	2340					835	20	20	358.8	435.6	2460				835	18	9	167.7	192.4	3060
	836	19	46	543.2	453.4	2700			836	18	41	348.4	395.2	2400					836	20	19	362.4	457.2	2520				836	18	8	171.6	174.2	3120
	837	19	47	543.2	430.2	2760			837	19	1	85.8	52	0					837	20	18	369.6	471.6	2580				837	18	7	176.8	166.4	3180
	838	19	48	548.8	414.2	2820			838	19	2	109.2	59.8	60					838	20	17	381.6	482.4	2640				838	18	6	171.6	152.1	3240
	839	19	49	555.2	394.2	2880			839	19	3	118.3	66.3	120					839	20	16	400.8	486	2700				839	18	5	187.2	158.6	3300
	840	19	50	552	384.6	2940			840	19	4	118.3	50.7	180					840	20	15	409.2	487.2	2760				840	18	4	191.1	167.7	3360
	841	19	51	564.8	372.6	3000			841	19	5	135.2	48.1	240					841	20	14	412.8	492	2820				841	18	3	196.3	172.9	3420
	842	19	52	564.8	367.8	3060			842	19	6	159.9	45.5	300					842	20	13	410.4	478.8	2880				842	18	2	205.4	171.6	3480
	843	19	53	586.4	349.4	3120			843	19	7	162.5	39	360					843	20	12	411.6	464.4	2940				843	18	1	198.9	161.2	3540
	844	19	54	596.8	352.6	3180			844	19	8	184.6	36.4	420					844	20	11	409.2	451.2	3000				844	19	52	7.8	124.8	0
	845	19	55	596.8	352.6	3240			845	19	9	185.9	46.8	480					845	20	10	416.4	446.4	3060				845	19	51	13	132.6	60
	846	20	57	7.2	265	60			846	19	10	189.8	58.5	540					846	20	9	424.8	454.8	3120				846	19	50	11.7	150.8	120
	847	20	56	10.4	285.8	120			847	19	11	185.9	68.9	600					847	20	8	438	457.2	3180				847	19	49	14.3	166.4	180
	848	20	55	23.2	289	180			848	19	12	178.1	67.6	660					848	20	7	462	468	3240				848	19	48	15.6	170.3	240
	849	20	54	32.8	279.4	240			849	19	13	158.6	63.7	720					849	20	6	481.2	476.4	3300				849	19	47	29.9	154.7	300
	850	20	53	40.8	274.6	300			850	19	14	189.8	72.8	780					850	20	5	494.4	498	3360				850	19	46	18.2	161.2	360
	851	20	52	53.6	274.6	360			851	19	15	192.4	88.4	840					851	20	4	501.6	514.8	3420				851	19	45	11.7	161.2	420
	852	20	51	64	274.6	420			852	19	16	202.8	71.5	900					852	20	3	519.6	532.8	3480				852	19	44	15.6	145.6	480
	853	20	50	80	277.8	480			853	19	17	218.4	74.1	960					853	20	2	530.4	534	3540				853	19	43	28.6	139.1	540
	854	20	49	92	286.6	540			854	19	18	218.4	74.1	1020					854	20	1	537.6	544.8	3600				854	19	42	22.1	131.3	600
	855	20	48	101.6	293	600			855	19	19	244.4	92.3	1080														855	19	41	20.8	111.8	660
	856	20	47	112.8	303.4	660			856	19	20	260	85.8	1140														856	19	40	32.5	97.5	720
	857	20	46	129.6	309.8	720			857	19	21	243.1	83.2	1200														857	19	39	41.6	96.2	780
	858	20	45	148.8	321	780			858	19	22	243.1	67.6	1260														858	19	38	39	113.1	840
	859	20	44	163.2	331.4	840			859	19	23	256.1	75.4	1320														859	19	37	49.4	122.2	900
	860	20	43	180.8	331.4	900			860	19	24	237.9	102.7	1380														860	19	36	33.8	131.3	960
	861	20	42	197.6	327.4	960			861	19	25	213.2	104	1440														861	19	35	29.9	141.7	1020
	862	20	41	212.8	321.8	1020			862	19	26	221	115.7	1500														862	19	34	42.9	150.8	1080
	863	20	40	216.8	317	1080			863	19	27	232.7	124.8	1560														863	19	33	49.4	159.9	1140
	864	20	39	220.8	307.4	1140			864	19	28	241.8	118.3	1620														864	19	32	53.3	174.2	1200
	865	20	38	231.2	305.8	1200			865	19	29	262.6	101.4	1680														865	19	31	67.6	159.9	1260
	866	20	37	245.6	307.4	1260			866	19	30	262.6	136.5	1740														866	19	30	70.2	141.7	1320
	867	20	36	251.2	307.4	1320			867	19	31	256.1	144.3	1800														867	19	29	83.2	127.4	1380
	868	20	35	244	305.8	1380			868	19	32	279.5	144.3	1860														868	19	28	107.9	92.3	1440
	869	20	34	247.2	291.4	1440			869	19	33	283.4	141.7	1920														869	19	27	123.5	104	1500
	870	20	33	258.4	290.6	1500			870	19	34	300.3	149.5	1980														870	19	26	128.7	110.5	1560
	871	20	32	270.4	290.6	1560			871	19	35	306.8	135.2	2040														871	19	25	127.4	97.5	1620
	872	20	31	284	298.6	1620			872	19	36	319.8	122.2	2100														872	19	24	127.4	78	1680
	873	20	30	291.2	301	1680			873	19	37	321.1	144.3	2160														873	19	23	127.4	68.9	1740
	874	20	29	292.8	285	1740			874	19	38	325	167.7	2220														874	19	22	113.1	74.1	1800
	875	20	28	289.6	263.4	1800			875	19	39	347.1	167.7	2280														875	19	21	132.6	29.9	1860
	876	20	27	287.2	237	1860			876	19	40	360.1	161.2	2340														876	19	20	141.7	42.9	1920
	877	20	26	292	223.4	1920			877	19	41	369.2	167.7	2400														877	19	19	150.8	59.8	1980
	878	20	25	292	223.4	1980			878	19	42	380.9	184.6	2460														878	19	18	180.7	50.7	2040
	879	20	24	292	249.8	2040			879	19	43	391.3	195	2520														879	19	17	174.2	58.5	2100
	880	20	23	308	253	2100			880	19	44	400.4	184.6	2580														880	19	16	161.2	79.3	2160
	881	20	22	326.4	257.8	2160			881	19	45	410.8	198.9	2640														881	19	15	143	52	2220
	882	20	21	330.4	251.4	2220			882	19	46	426.4	196.3	2700														882	19	14	150.8	65	2280
	883	20	20	342.4	262.6	2280			883	19	47	422.5	180.7	2760														883	19	13	163.8	102.7	2340
	884	20	19	368.8	286.6	2340			884	19	48	439.4	174.2	2820														884	19	12	171.6	110.5	2400
	885	20	18	382.4	291.4	2400			885	19	49	445.9	187.2	2880														885	19	11	178.1	104	2460
	886	20	17	392	305.8	2460			886	19	50	461.5	158.6	2940														886	19	10	165.1	111.8	2520
	887	20	16	402.4	322.6	2520			887	19	51	468	184.6	3000														887	19	9	170.3	79.3	2580
	888	20	15	390.4	328.2	2580			888	19	52	466.7	197.6	3060														888	19	8	185.9	98.8	2640
	889	20	14	402.4	305	2640			889	19	53	482.3	193.7	3120														889	19	7	187.2	117	2700
	890	20	13	413.6	292.2	2700			890	19	54	490.1	179.4	3180														890	19	6	201.5	105.3	2760
	891	20	12	420	271.4	2760			891	19	55	503.1	172.9	3240														891	19	5	187.2	118.3	2820
	892	20	11	408	261.8	2820			892	19	56	496.6	162.5	3300														892	19	4	175.5	126.1	2880
	893	20	10	436.8	283.4	2880			893	19	57	488.8	154.7	3360														893	19	3	167.7	137.8	2940
	894	20	9	445.6	283.4	2940			894	19	58	495.3	139.1	3420														894	19	2	157.3	149.5	3000
	895	20	8	453.6	288.2	3000			895	19	59	500.5	130	3480														895	19	1	154.7	137.8	3060
	896	20	7	457.6	297.8	3060			896	19	60	500.5	124.8	3540														896	20	53	6.5	561.6	120
	897	20	6	461.6	317	3120			897	19	61	490.1	115.7	3600														897	20	52	13	557.7	180
	898	20	5	479.2	316.2	3180			898	19	62	470.6	111.8	3660														898	20	51	16.9	540.8	240
	899	20	4	486.4	306.6	3240			899	19	63	481	92.3	3720														899	20	50	10.4	542.1	300
	900	20	3	501.6	294.6	3300			900	20	1	14.3	91	0														900	20	49	3.9	536.9	360
	901	20	2	512	285	3360			901	20	2	15.6	109.2	60														901	20	48	1.3	516.1	420
									902	20	3	20.8	88.4	120														902	20	47	3.9	503.1	480
									903	20	4	36.4	88.4	180														903	20	46	10.4	491.4	540
									904	20	5	48.1	72.8	240														904	20	45	7.8	478.4	600
									905	20	6	42.9	67.6	300														905	20	44	3.9	445.9	660
									906	20	7	40.3	49.4	360														906	20	43	14.3	453.7	720
									907	20	8	33.8	16.9	420														907	20	42	7.8	460.2	780
									908	20	9	45.5	13	480														908	20	41	18.2	462.8	840
									909	20	10	62.4	5.2	540														909	20	40	3.9	473.2	900
									910	20	11	74.1	5.2	600														910	20	39	14.3	484.9	960
									911	20	12	107.9	11.7	660														911	20	38	19.5	491.4	1020
									912	20	13	110.5	11.7	720														912	20	37	18.2	505.7	1080
									913	20	14	111.8	29.9	780														913	20	36	24.7	525.2	1140
									914	20	15	119.6	16.9	840														914	20	35	36.4	533	1200
									915	20	16	132.6	16.9	900														915	20	34	45.5	547.3	1260
									916	20	17	141.7	3.9	960														916	20	33	68.9	553.8	1320
									917	20	18	109.2	9.1	1020														917	20	32	98.8	565.5	1380
									918	20	19	94.9	35.1	1080														918	20	31	106.6	574.6	1440
									919	20	20	102.7	58.5	1140														919	20	30	104	590.2	1500
									920	20	21	84.5	76.7	1200														920	20	29	117	595.4	1560
									921	20	22	79.3	63.7	1260														921	20	28	131.3	583.7	1620
									922	20	23	70.2	94.9	1320														922	20	27	136.5	572	1680
									923	20	24	63.7	113.1	1380														923	20	26	153.4	577.2	1740
									924	20	25	76.7	123.5	1440														924	20	25	144.3	587.6	1800
									925	20	26	98.8	115.7	1500														925	20	24	153.4	613.6	1860
									926	20	27	113.1	110.5	1560														926	20	23	154.7	598	1920
									927	20	28	131.3	120.9	1620														927	20	22	165.1	603.2	1980
									928	20	29	144.3	139.1	1680														928	20	21	165.1	601.9	2040
									929	20	30	163.8	140.4	1740														929	20	20	182	603.2	2100
									930	20	31	178.1	136.5	1800														930	20	19	198.9	618.8	2160
									931	20	32	187.2	141.7	1860														931	20	18	210.6	625.3	2220
									932	20	33	195	118.3	1920														932	20	17	214.5	640.9	2280
									933	20	34	226.2	101.4	1980														933	20	16	244.4	624	2340
																												934	20	15	256.1	626.6	2400
																												935	20	14	262.6	634.4	2460
																												936	20	13	236.6	638.3	2520
																												937	20	12	213.2	618.8	2580
																												938	20	11	208	607.1	2640
																												939	20	10	208	594.1	2700
																												940	20	9	211.9	582.4	2760
																												941	20	8	219.7	579.8	2820
																												942	20	7	226.2	579.8	2880
																												943	20	6	228.8	598	2940
																												944	20	5	221	622.7	3000
																												945	20	4	214.5	630.5	3060
																												946	20	3	221	640.9	3120
																												947	20	2	224.9	624	3180
																												948	20	1	214.5	631.8	3240
																												949	21	1	46.8	323.7	0
																												950	21	2	28.6	328.9	60
																												951	21	3	28.6	325	120
																												952	21	4	28.6	319.8	180
																												953	21	5	11.7	327.6	240
																												954	21	6	22.1	317.2	300
																												955	21	7	35.1	304.2	360
																												956	21	8	41.6	305.5	420
																												957	21	9	50.7	308.1	480
																												958	21	10	58.5	296.4	540
																												959	21	11	58.5	289.9	600
																												960	21	12	74.1	286	660
																												961	21	13	87.1	287.3	720
																												962	21	14	87.1	305.5	780
																												963	21	15	94.9	318.5	840
																												964	21	16	102.7	310.7	900
																												965	21	17	107.9	309.4	960
																												966	21	18	111.8	321.1	1020
																												967	21	19	122.2	326.3	1080
																												968	21	20	127.4	332.8	1140
																												969	21	21	139.1	338	1200
																												970	21	22	149.5	336.7	1260
																												971	21	23	148.2	326.3	1320
																												972	21	24	159.9	339.3	1380
																												973	21	25	158.6	353.6	1440
																												974	21	26	154.7	369.2	1500
																												975	21	27	176.8	369.2	1560
																												976	21	28	187.2	374.4	1620
																												977	21	29	184.6	387.4	1680
																												978	21	30	200.2	374.4	1740
																												979	21	31	210.6	360.1	1800
																												980	21	32	227.5	356.2	1860
																												981	21	33	222.3	377	1920
																												982	21	34	222.3	396.5	1980
																												983	21	35	228.8	404.3	2040
																												984	21	36	235.3	408.2	2100
																												985	21	37	223.6	416	2160
																												986	21	38	235.3	422.5	2220
																												987	21	39	243.1	423.8	2280
																												988	21	40	252.2	438.1	2340
																												989	21	41	271.7	438.1	2400
																												990	21	42	280.8	436.8	2460
																												991	21	43	278.2	427.7	2520
																												992	21	44	283.4	416	2580
																												993	21	45	270.4	406.9	2640
																												994	21	46	270.4	408.2	2700
																												995	21	47	260	448.5	2760
																												996	21	48	243.1	461.5	2820
																												997	21	49	243.1	474.5	2880
																												998	21	50	237.9	481	2940
																												999	21	51	236.6	503.1	3000
																												1000	21	52	247	518.7	3060
																												1001	21	53	258.7	513.5	3120
																												1002	21	54	265.2	520	3180
																												1003	21	55	250.9	536.9	3240
																												1004	21	56	248.3	533	3300
																												1005	21	57	257.4	542.1	3360
																												1006	21	58	266.5	534.3	3420
																												1007	21	59	282.1	535.6	3480
																												1008	21	60	293.8	535.6	3540
																												1009	21	62	288.6	566.8	3600

[truncated: 2 more sheets: S7A, S7B]
